# Supplementary material for: The Candida auris Hog1 MAP kinase is essential for the colonization of murine skin and intradermal persistence
Source: mBio. 2024 Oct 18;15(11):e02748-24. doi: 10.1128/mbio.02748-24 (PMC11558994; doi:10.1128/mbio.02748-24)
Supplement: Table S1 — List of differentially expressed genes in the hog1Δ mutant strain. [file mbio.02748-24-s0005.xlsx]

## Sheet: Sheet1
Gene id	Gene name	log2 FC	padj	pvalue	1.5 fold Up_down	Chromosome
B9J08_002269	MaY24	-1.11	5.17e-06	7.69e-07	Down	PEKT02000006_C_auris_B8441
B9J08_000189	ABC1	1.24	1.49e-11	7.38e-13	Up	PEKT02000001_C_auris_B8441
B9J08_003027	ABG1	-0.957566	1.73e-06	2.29e-07	Down	PEKT02000007_C_auris_B8441
B9J08_000168	ABP2	1.21	0.00997579	0.00373976	Up	PEKT02000001_C_auris_B8441
B9J08_003083	ABZ2	-0.620149	0.0224424	0.00947801	Down	PEKT02000007_C_auris_B8441
B9J08_003285	ACB1	-1.33	2.71e-18	3.53e-20	Down	PEKT02000007_C_auris_B8441
B9J08_001018	ACC1	0.743357	4.07e-06	5.89e-07	Up	PEKT02000002_C_auris_B8441
B9J08_003962	ACL4	1.55	1.56e-13	5.15e-15	Up	PEKT02000007_C_auris_B8441
B9J08_004914	ACO1	0.940924	1.22e-07	1.32e-08	Up	PEKT02000010_C_auris_B8441
B9J08_001702	ACO2	0.814519	4.27e-06	6.25e-07	Up	PEKT02000004_C_auris_B8441
B9J08_001821	ACP1	-1.29	7.86e-15	2.02e-16	Down	PEKT02000004_C_auris_B8441
B9J08_003365	ACS2	1.1	4.74e-11	2.6e-12	Up	PEKT02000007_C_auris_B8441
B9J08_002784	ADD66	-0.805962	3.05e-05	5.38e-06	Down	PEKT02000007_C_auris_B8441
B9J08_002994	ADE1	-0.956208	9.26e-08	9.78e-09	Down	PEKT02000007_C_auris_B8441
B9J08_003951	ADE2	1.03	9.49e-07	1.2e-07	Up	PEKT02000007_C_auris_B8441
B9J08_002290	ADE4	1.37	1.04e-10	6.08e-12	Up	PEKT02000006_C_auris_B8441
B9J08_001606	ADE5,7	1.1	1.05e-07	1.13e-08	Up	PEKT02000004_C_auris_B8441
B9J08_002771	ADE8	-0.780627	9.37e-06	1.47e-06	Down	PEKT02000007_C_auris_B8441
B9J08_001067	ADH7	0.672071	4.15e-05	7.58e-06	Up	PEKT02000003_C_auris_B8441
B9J08_005302	ADI1	-0.98465	0.000198431	4.44e-05	Down	PEKT02000010_C_auris_B8441
B9J08_003665	ADO1	0.679918	2.84e-05	4.97e-06	Up	PEKT02000007_C_auris_B8441
B9J08_001114	AEP1	0.982291	0.0129914	0.00505636	Up	PEKT02000003_C_auris_B8441
B9J08_000111	AFG2	1.5	1.56e-10	9.49e-12	Up	PEKT02000001_C_auris_B8441
B9J08_000440	AGA1	-0.797761	0.00101086	0.000275518	Down	PEKT02000001_C_auris_B8441
B9J08_004633	AGC1	0.812793	2.44e-05	4.2e-06	Up	PEKT02000009_C_auris_B8441
B9J08_002047	AGE1	-0.842965	0.000331171	7.84e-05	Down	PEKT02000005_C_auris_B8441
B9J08_000948	AGE3	0.942632	6.67e-05	1.29e-05	Up	PEKT02000002_C_auris_B8441
B9J08_002666	AGP2	-1.32	2.43e-11	1.26e-12	Down	PEKT02000007_C_auris_B8441
B9J08_002143	AHP2	-1.31	8.87e-12	4.26e-13	Down	PEKT02000005_C_auris_B8441
B9J08_002841	AIM11	-0.651099	0.00387559	0.00128057	Down	PEKT02000007_C_auris_B8441
B9J08_005160	AIM18	-1.01	1.37e-08	1.22e-09	Down	PEKT02000010_C_auris_B8441
B9J08_002357	AIM24	-0.770632	3.83e-05	6.95e-06	Down	PEKT02000006_C_auris_B8441
B9J08_003654	AIM36	-0.865113	1.3e-08	1.15e-09	Down	PEKT02000007_C_auris_B8441
B9J08_001869	AIM7	-1.71	2.49e-22	1.9e-24	Down	PEKT02000004_C_auris_B8441
B9J08_002987	AIP1	0.604132	0.000795278	0.000210545	Up	PEKT02000007_C_auris_B8441
B9J08_001493	AKL1	0.901028	5.77e-06	8.71e-07	Up	PEKT02000003_C_auris_B8441
B9J08_000894	ALB1	1.17	0.000999015	0.000271918	Up	PEKT02000002_C_auris_B8441
B9J08_001533	ALD5	0.791659	0.00944097	0.00350414	Up	PEKT02000004_C_auris_B8441
B9J08_002874	ALG1	-0.712644	0.000113184	2.34e-05	Down	PEKT02000007_C_auris_B8441
B9J08_001925	ALG11	-0.605908	0.000636051	0.000163657	Down	PEKT02000004_C_auris_B8441
B9J08_000900	ALG8	0.689055	0.0453617	0.0213939	Up	PEKT02000002_C_auris_B8441
B9J08_004226	ALG9	-0.838939	4.91e-06	7.29e-07	Down	PEKT02000008_C_auris_B8441
B9J08_003300	ALI1	0.632395	0.000498945	0.000124852	Up	PEKT02000007_C_auris_B8441
B9J08_004478	ALK2	-1.07	8.31e-06	1.29e-06	Down	PEKT02000009_C_auris_B8441
B9J08_004501	ALO1	1.06	3.83e-08	3.74e-09	Up	PEKT02000009_C_auris_B8441
B9J08_001162	ALR1	0.70611	6.51e-05	1.26e-05	Up	PEKT02000003_C_auris_B8441
B9J08_004112	ALS5	0.659034	0.00365123	0.00118673	Up	PEKT02000008_C_auris_B8441
B9J08_001713	ALT1	-0.627465	0.01909	0.00786597	Down	PEKT02000004_C_auris_B8441
B9J08_004805	ALY2	0.714015	0.0024778	0.000769387	Up	PEKT02000009_C_auris_B8441
B9J08_004289	AMD1	0.798491	0.0105792	0.00399551	Up	PEKT02000008_C_auris_B8441
B9J08_001383	AMS1	-1.17	0.000116178	2.42e-05	Down	PEKT02000003_C_auris_B8441
B9J08_005387	ANB1	0.632489	0.000329642	7.79e-05	Up	PEKT02000010_C_auris_B8441
B9J08_000132	ANP1	0.868916	0.000223625	5.08e-05	Up	PEKT02000001_C_auris_B8441
B9J08_001778	ANR2	-0.733701	0.00321412	0.00102972	Down	PEKT02000004_C_auris_B8441
B9J08_001654	AOS1	-0.771698	9.33e-06	1.46e-06	Down	PEKT02000004_C_auris_B8441
B9J08_001930	AOX2	-1.1	1.75e-06	2.32e-07	Down	PEKT02000004_C_auris_B8441
B9J08_001429	APA2	-1.71	9.67e-25	5.22e-27	Down	PEKT02000003_C_auris_B8441
B9J08_003239	APC1	0.763984	0.00730064	0.00262415	Up	PEKT02000007_C_auris_B8441
B9J08_001710	APC4	-0.886103	8.5e-08	8.91e-09	Down	PEKT02000004_C_auris_B8441
B9J08_005223	APC5	-0.877668	2.06e-06	2.78e-07	Down	PEKT02000010_C_auris_B8441
B9J08_002359	APD1	-1.18	1.23e-13	3.93e-15	Down	PEKT02000006_C_auris_B8441
B9J08_000023	APE2	0.63197	0.000122685	2.58e-05	Up	PEKT02000001_C_auris_B8441
B9J08_002428	APE2	0.899928	1.04e-05	1.65e-06	Up	PEKT02000006_C_auris_B8441
B9J08_005049	APL5	-0.595682	0.000244344	5.59e-05	Down	PEKT02000010_C_auris_B8441
B9J08_004349	APL6	0.804712	0.000350042	8.36e-05	Up	PEKT02000008_C_auris_B8441
B9J08_000518	APM3	-0.82543	5.34e-06	7.98e-07	Down	PEKT02000002_C_auris_B8441
B9J08_003093	APS1	-0.795978	0.000712891	0.000186162	Down	PEKT02000007_C_auris_B8441
B9J08_003860	APT1	-0.885366	6.76e-07	8.3e-08	Down	PEKT02000007_C_auris_B8441
B9J08_000928	AQY1	-3.41	7.43e-37	8.29e-40	Down	PEKT02000002_C_auris_B8441
B9J08_000810	ARC15	-1.76	6.38e-30	1.66e-32	Down	PEKT02000002_C_auris_B8441
B9J08_003478	ARC19	-1.64	1.88e-28	7.01e-31	Down	PEKT02000007_C_auris_B8441
B9J08_001823	ARC35	-0.738241	1.97e-05	3.31e-06	Down	PEKT02000004_C_auris_B8441
B9J08_002807	ARE2	-0.723846	0.000466466	0.00011577	Down	PEKT02000007_C_auris_B8441
B9J08_003754	ARG11	0.990656	0.000741471	0.000194369	Up	PEKT02000007_C_auris_B8441
B9J08_003881	ARG2	-0.671383	0.00015665	3.38e-05	Down	PEKT02000007_C_auris_B8441
B9J08_002303	ARG5,6	0.619803	0.000267985	6.2e-05	Up	PEKT02000006_C_auris_B8441
B9J08_001387	ARL1	-1.04	1.27e-08	1.11e-09	Down	PEKT02000003_C_auris_B8441
B9J08_002043	ARO1	0.727787	5.17e-06	7.71e-07	Up	PEKT02000005_C_auris_B8441
B9J08_000465	ARO2	0.655409	0.000156652	3.39e-05	Up	PEKT02000001_C_auris_B8441
B9J08_003882	ARO4	0.897834	8.83e-07	1.11e-07	Up	PEKT02000007_C_auris_B8441
B9J08_001648	ARO8	0.685595	0.000208722	4.69e-05	Up	PEKT02000004_C_auris_B8441
B9J08_004075	ARP1	0.985857	0.00044893	0.000111	Up	PEKT02000007_C_auris_B8441
B9J08_005366	ARP5	0.616315	0.00241312	0.000747058	Up	PEKT02000010_C_auris_B8441
B9J08_002894	ARP6	-0.671553	0.0245957	0.0105063	Down	PEKT02000007_C_auris_B8441
B9J08_000651	ARP8	1.01	1.53e-06	2e-07	Up	PEKT02000002_C_auris_B8441
B9J08_000777	ART5	1.35	1.33e-10	7.96e-12	Up	PEKT02000002_C_auris_B8441
B9J08_003759	ARV1	-0.648048	0.00321564	0.0010308	Down	PEKT02000007_C_auris_B8441
B9J08_002321	ARX1	1.75	2.06e-10	1.31e-11	Up	PEKT02000006_C_auris_B8441
B9J08_005458	ASC1	1.27	4.75e-15	1.11e-16	Up	PEKT02000010_C_auris_B8441
B9J08_000310	ASM4	0.655084	0.00791331	0.0028694	Up	PEKT02000001_C_auris_B8441
B9J08_002429	ASN1	1.57	5.86e-18	8.07e-20	Up	PEKT02000006_C_auris_B8441
B9J08_000849	ASR2	-2.28	2.98e-15	6.48e-17	Down	PEKT02000002_C_auris_B8441
B9J08_000478	ASR2	-1.86	1.99e-23	1.37e-25	Down	PEKT02000001_C_auris_B8441
B9J08_003397	ATC1	0.79194	0.00181889	0.000539744	Up	PEKT02000007_C_auris_B8441
B9J08_003065	ATF2	-1.17	0.00303514	0.000965033	Down	PEKT02000007_C_auris_B8441
B9J08_001206	ATF2	-0.861738	0.00391902	0.00129856	Down	PEKT02000003_C_auris_B8441
B9J08_000925	ATG13	0.944243	0.00161535	0.00047063	Up	PEKT02000002_C_auris_B8441
B9J08_003258	ATG17	-0.745846	0.00619193	0.00218302	Down	PEKT02000007_C_auris_B8441
B9J08_004939	ATG3	-0.72798	0.00223927	0.000686154	Down	PEKT02000010_C_auris_B8441
B9J08_000020	ATP1	0.808188	4.75e-06	7.03e-07	Up	PEKT02000001_C_auris_B8441
B9J08_001250	ATP16	-0.893281	1.08e-08	9.32e-10	Down	PEKT02000003_C_auris_B8441
B9J08_002610	ATP17	-1.38	6.24e-17	1.04e-18	Down	PEKT02000007_C_auris_B8441
B9J08_003508	ATP2	0.822985	1.95e-06	2.61e-07	Up	PEKT02000007_C_auris_B8441
B9J08_002806	ATP23	-1.09	6.14e-12	2.81e-13	Down	PEKT02000007_C_auris_B8441
B9J08_003138	ATP4	-1.08	1.62e-11	8.16e-13	Down	PEKT02000007_C_auris_B8441
B9J08_003146	ATP7	-1.32	9.99e-15	2.58e-16	Down	PEKT02000007_C_auris_B8441
B9J08_005313	AUR1	1.01	1.1e-06	1.41e-07	Up	PEKT02000010_C_auris_B8441
B9J08_005081	AUT7	-1.18	4.94e-05	9.2e-06	Down	PEKT02000010_C_auris_B8441
B9J08_001241	AVT4	-0.939765	0.00488457	0.00167848	Down	PEKT02000003_C_auris_B8441
B9J08_002830	AYR2	-0.640045	0.0115813	0.00442216	Down	PEKT02000007_C_auris_B8441
B9J08_000027	B9J08_000027	-0.604417	0.000213786	4.82e-05	Down	PEKT02000001_C_auris_B8441
B9J08_000030	B9J08_000030	-1.79	7.29e-11	4.19e-12	Down	PEKT02000001_C_auris_B8441
B9J08_000069	B9J08_000069	-1.11	7.71e-09	6.53e-10	Down	PEKT02000001_C_auris_B8441
B9J08_000072	B9J08_000072	0.993289	5.88e-05	1.12e-05	Up	PEKT02000001_C_auris_B8441
B9J08_000095	B9J08_000095	0.606622	0.00318926	0.00101938	Up	PEKT02000001_C_auris_B8441
B9J08_000096	B9J08_000096	1.19	1.96e-08	1.8e-09	Up	PEKT02000001_C_auris_B8441
B9J08_000110	B9J08_000110	-0.77887	0.00462359	0.00157417	Down	PEKT02000001_C_auris_B8441
B9J08_000119	B9J08_000119	-0.982632	2.43e-08	2.27e-09	Down	PEKT02000001_C_auris_B8441
B9J08_000144	B9J08_000144	0.757011	0.000135338	2.87e-05	Up	PEKT02000001_C_auris_B8441
B9J08_000151	B9J08_000151	-0.626922	0.00536947	0.00186408	Down	PEKT02000001_C_auris_B8441
B9J08_000157	B9J08_000157	-0.813942	7.13e-07	8.81e-08	Down	PEKT02000001_C_auris_B8441
B9J08_000178	B9J08_000178	-1.72	9.04e-21	7.91e-23	Down	PEKT02000001_C_auris_B8441
B9J08_000187	B9J08_000187	-0.94945	1.82e-10	1.14e-11	Down	PEKT02000001_C_auris_B8441
B9J08_000195	B9J08_000195	-1.51	2.76e-16	5.25e-18	Down	PEKT02000001_C_auris_B8441
B9J08_000205	B9J08_000205	-0.691488	0.00106588	0.000292102	Down	PEKT02000001_C_auris_B8441
B9J08_000210	B9J08_000210	1.59	7.83e-10	5.67e-11	Up	PEKT02000001_C_auris_B8441
B9J08_000227	B9J08_000227	-0.886101	0.00120533	0.000335025	Down	PEKT02000001_C_auris_B8441
B9J08_000256	B9J08_000256	-1.37	3.75e-15	8.45e-17	Down	PEKT02000001_C_auris_B8441
B9J08_000259	B9J08_000259	-1.13	8.45e-10	6.16e-11	Down	PEKT02000001_C_auris_B8441
B9J08_000266	B9J08_000266	-2.64	1.37e-24	7.65e-27	Down	PEKT02000001_C_auris_B8441
B9J08_000268	B9J08_000268	-1.16	1.02e-13	3.21e-15	Down	PEKT02000001_C_auris_B8441
B9J08_000277	B9J08_000277	-0.903828	9e-05	1.79e-05	Down	PEKT02000001_C_auris_B8441
B9J08_000280	B9J08_000280	-1.44	1.24e-07	1.33e-08	Down	PEKT02000001_C_auris_B8441
B9J08_000283	B9J08_000283	-1.26	1.97e-12	7.96e-14	Down	PEKT02000001_C_auris_B8441
B9J08_000287	B9J08_000287	2.19	3.21e-16	6.22e-18	Up	PEKT02000001_C_auris_B8441
B9J08_000295	B9J08_000295	-0.785511	0.000317374	7.45e-05	Down	PEKT02000001_C_auris_B8441
B9J08_000321	B9J08_000321	-1.1	0.0242084	0.0103184	Down	PEKT02000001_C_auris_B8441
B9J08_000322	B9J08_000322	-1.3	0.0294246	0.0129414	Down	PEKT02000001_C_auris_B8441
B9J08_000334	B9J08_000334	-1.07	3.03e-11	1.6e-12	Down	PEKT02000001_C_auris_B8441
B9J08_000341	B9J08_000341	1.24	2.04e-08	1.89e-09	Up	PEKT02000001_C_auris_B8441
B9J08_000342	B9J08_000342	0.794667	0.00282747	0.000890062	Up	PEKT02000001_C_auris_B8441
B9J08_000369	B9J08_000369	-1.65	6.72e-12	3.12e-13	Down	PEKT02000001_C_auris_B8441
B9J08_000370	B9J08_000370	0.587119	0.00484684	0.00166461	Up	PEKT02000001_C_auris_B8441
B9J08_000389	B9J08_000389	-3.88	3.21e-18	4.28e-20	Down	PEKT02000001_C_auris_B8441
B9J08_000406	B9J08_000406	1.13	2.62e-05	4.52e-06	Up	PEKT02000001_C_auris_B8441
B9J08_000429	B9J08_000429	0.741701	0.0388023	0.0178093	Up	PEKT02000001_C_auris_B8441
B9J08_000432	B9J08_000432	0.82734	0.021125	0.00885875	Up	PEKT02000001_C_auris_B8441
B9J08_000438	B9J08_000438	-1.63	0.000145109	3.1e-05	Down	PEKT02000001_C_auris_B8441
B9J08_000441	B9J08_000441	0.904469	0.00164703	0.000482781	Up	PEKT02000001_C_auris_B8441
B9J08_000449	B9J08_000449	1.6	6.55e-21	5.61e-23	Up	PEKT02000001_C_auris_B8441
B9J08_000450	B9J08_000450	0.615386	0.0100165	0.0037606	Up	PEKT02000001_C_auris_B8441
B9J08_000456	B9J08_000456	2.25	1.09e-05	1.74e-06	Up	PEKT02000001_C_auris_B8441
B9J08_000461	B9J08_000461	-0.719681	0.00977039	0.00365003	Down	PEKT02000001_C_auris_B8441
B9J08_000481	B9J08_000481	-0.795622	1.24e-05	2e-06	Down	PEKT02000001_C_auris_B8441
B9J08_000493	B9J08_000493	-2.44	1.47e-29	4.11e-32	Down	PEKT02000001_C_auris_B8441
B9J08_000512	B9J08_000512	-1.69	4.73e-27	2.03e-29	Down	PEKT02000002_C_auris_B8441
B9J08_000521	B9J08_000521	-0.877977	0.000151641	3.26e-05	Down	PEKT02000002_C_auris_B8441
B9J08_000559	B9J08_000559	-0.922244	8.54e-05	1.69e-05	Down	PEKT02000002_C_auris_B8441
B9J08_000567	B9J08_000567	-0.69668	0.00032989	7.8e-05	Down	PEKT02000002_C_auris_B8441
B9J08_000583	B9J08_000583	1.03	0.000600831	0.000153925	Up	PEKT02000002_C_auris_B8441
B9J08_000591	B9J08_000591	-0.58589	0.00521375	0.00180517	Down	PEKT02000002_C_auris_B8441
B9J08_000592	B9J08_000592	1.15	9.44e-09	8.05e-10	Up	PEKT02000002_C_auris_B8441
B9J08_000594	B9J08_000594	0.898714	0.000396619	9.66e-05	Up	PEKT02000002_C_auris_B8441
B9J08_000604	B9J08_000604	-0.596729	0.00222646	0.000681813	Down	PEKT02000002_C_auris_B8441
B9J08_000609	B9J08_000609	-0.688563	0.00108717	0.000298744	Down	PEKT02000002_C_auris_B8441
B9J08_000615	B9J08_000615	-0.758171	0.000108596	2.23e-05	Down	PEKT02000002_C_auris_B8441
B9J08_000624	B9J08_000624	-1.09	7.39e-05	1.44e-05	Down	PEKT02000002_C_auris_B8441
B9J08_000626	B9J08_000626	0.693673	0.00256113	0.000799073	Up	PEKT02000002_C_auris_B8441
B9J08_000640	B9J08_000640	-0.592579	0.00904721	0.00333442	Down	PEKT02000002_C_auris_B8441
B9J08_000644	B9J08_000644	-0.809057	4.03e-05	7.35e-06	Down	PEKT02000002_C_auris_B8441
B9J08_000660	B9J08_000660	-1.63	1.03e-12	3.97e-14	Down	PEKT02000002_C_auris_B8441
B9J08_000663	B9J08_000663	-1.71	4.92e-08	4.93e-09	Down	PEKT02000002_C_auris_B8441
B9J08_000687	B9J08_000687	-0.883846	2.07e-06	2.79e-07	Down	PEKT02000002_C_auris_B8441
B9J08_000702	B9J08_000702	1.17	0.0170696	0.00692948	Up	PEKT02000002_C_auris_B8441
B9J08_000715	B9J08_000715	-1.03	2.03e-10	1.29e-11	Down	PEKT02000002_C_auris_B8441
B9J08_000716	B9J08_000716	-0.653151	0.000212913	4.79e-05	Down	PEKT02000002_C_auris_B8441
B9J08_000724	B9J08_000724	-1.26	0.000139779	2.98e-05	Down	PEKT02000002_C_auris_B8441
B9J08_000751	B9J08_000751	1.27	1.24e-07	1.34e-08	Up	PEKT02000002_C_auris_B8441
B9J08_000796	B9J08_000796	0.72206	0.010021	0.00376416	Up	PEKT02000002_C_auris_B8441
B9J08_000797	B9J08_000797	1.18	0.00945608	0.0035115	Up	PEKT02000002_C_auris_B8441
B9J08_000802	B9J08_000802	-1.07	1.02e-08	8.78e-10	Down	PEKT02000002_C_auris_B8441
B9J08_000821	B9J08_000821	0.899415	1.37e-05	2.23e-06	Up	PEKT02000002_C_auris_B8441
B9J08_000825	B9J08_000825	0.806262	0.0141777	0.00558138	Up	PEKT02000002_C_auris_B8441
B9J08_000830	B9J08_000830	0.864512	0.0182709	0.00748852	Up	PEKT02000002_C_auris_B8441
B9J08_000834	B9J08_000834	2.5	3.08e-29	9.16e-32	Up	PEKT02000002_C_auris_B8441
B9J08_000844	B9J08_000844	-0.96914	9.26e-06	1.45e-06	Down	PEKT02000002_C_auris_B8441
B9J08_000846	B9J08_000846	-2.22	4.7e-17	7.52e-19	Down	PEKT02000002_C_auris_B8441
B9J08_000851	B9J08_000851	-2.38	0.00163648	0.000478308	Down	PEKT02000002_C_auris_B8441
B9J08_000854	B9J08_000854	0.810761	4.25e-05	7.81e-06	Up	PEKT02000002_C_auris_B8441
B9J08_000865	B9J08_000865	-1.17	9.95e-16	2.08e-17	Down	PEKT02000002_C_auris_B8441
B9J08_000886	B9J08_000886	-0.599007	0.000428473	0.000105305	Down	PEKT02000002_C_auris_B8441
B9J08_000896	B9J08_000896	0.97748	0.026959	0.0116714	Up	PEKT02000002_C_auris_B8441
B9J08_000897	B9J08_000897	-0.652403	0.000354443	8.5e-05	Down	PEKT02000002_C_auris_B8441
B9J08_000905	B9J08_000905	-0.678325	0.0244669	0.0104423	Down	PEKT02000002_C_auris_B8441
B9J08_000906	B9J08_000906	-1.16	6.16e-05	1.18e-05	Down	PEKT02000002_C_auris_B8441
B9J08_000965	B9J08_000965	1.28	3.4e-12	1.45e-13	Up	PEKT02000002_C_auris_B8441
B9J08_001010	B9J08_001010	-0.834913	4.57e-05	8.48e-06	Down	PEKT02000002_C_auris_B8441
B9J08_001039	B9J08_001039	-1.26	3.35e-11	1.79e-12	Down	PEKT02000002_C_auris_B8441
B9J08_001049	B9J08_001049	0.951927	5.54e-06	8.35e-07	Up	PEKT02000002_C_auris_B8441
B9J08_001052	B9J08_001052	-0.835008	0.000448493	0.000110809	Down	PEKT02000002_C_auris_B8441
B9J08_001053	B9J08_001053	-0.671314	0.00763486	0.00275565	Down	PEKT02000002_C_auris_B8441
B9J08_001076	B9J08_001076	-1.14	1.29e-05	2.08e-06	Down	PEKT02000003_C_auris_B8441
B9J08_001088	B9J08_001088	-0.619241	0.00324356	0.00104096	Down	PEKT02000003_C_auris_B8441
B9J08_001100	B9J08_001100	-0.932007	2e-06	2.69e-07	Down	PEKT02000003_C_auris_B8441
B9J08_001104	B9J08_001104	1.66	2.17e-06	2.95e-07	Up	PEKT02000003_C_auris_B8441
B9J08_001147	B9J08_001147	-0.898669	1.78e-07	1.97e-08	Down	PEKT02000003_C_auris_B8441
B9J08_001169	B9J08_001169	0.694749	0.000516763	0.000129888	Up	PEKT02000003_C_auris_B8441
B9J08_001182	B9J08_001182	-0.739305	0.00422362	0.00141285	Down	PEKT02000003_C_auris_B8441
B9J08_001191	B9J08_001191	-0.58515	0.0413977	0.0191853	Down	PEKT02000003_C_auris_B8441
B9J08_001197	B9J08_001197	0.671318	0.0146517	0.00580072	Up	PEKT02000003_C_auris_B8441
B9J08_001210	B9J08_001210	0.616056	0.00275829	0.000865718	Up	PEKT02000003_C_auris_B8441
B9J08_001215	B9J08_001215	0.936761	0.0019328	0.000579661	Up	PEKT02000003_C_auris_B8441
B9J08_001219	B9J08_001219	0.787084	0.00323416	0.00103734	Up	PEKT02000003_C_auris_B8441
B9J08_001223	B9J08_001223	-2.22	3.53e-17	5.51e-19	Down	PEKT02000003_C_auris_B8441
B9J08_001234	B9J08_001234	0.599191	0.0120101	0.0046186	Up	PEKT02000003_C_auris_B8441
B9J08_001235	B9J08_001235	-0.756178	0.00818267	0.00297469	Down	PEKT02000003_C_auris_B8441
B9J08_001240	B9J08_001240	-0.830821	7.39e-06	1.14e-06	Down	PEKT02000003_C_auris_B8441
B9J08_001268	B9J08_001268	-0.731066	0.0221204	0.00932967	Down	PEKT02000003_C_auris_B8441
B9J08_001279	B9J08_001279	1.4	0.000273541	6.34e-05	Up	PEKT02000003_C_auris_B8441
B9J08_001287	B9J08_001287	-1.3	3.05e-07	3.51e-08	Down	PEKT02000003_C_auris_B8441
B9J08_001306	B9J08_001306	0.62289	0.0203195	0.00845669	Up	PEKT02000003_C_auris_B8441
B9J08_001308	B9J08_001308	-0.899366	0.00296416	0.000939156	Down	PEKT02000003_C_auris_B8441
B9J08_001313	B9J08_001313	-1.29	1.12e-14	2.95e-16	Down	PEKT02000003_C_auris_B8441
B9J08_001317	B9J08_001317	0.852352	0.00172946	0.000510477	Up	PEKT02000003_C_auris_B8441
B9J08_001335	B9J08_001335	0.824418	0.000232962	5.31e-05	Up	PEKT02000003_C_auris_B8441
B9J08_001336	B9J08_001336	-0.732262	0.0017523	0.000518354	Down	PEKT02000003_C_auris_B8441
B9J08_001339	B9J08_001339	-5.83	8.66e-87	3.22e-90	Down	PEKT02000003_C_auris_B8441
B9J08_001350	B9J08_001350	0.823931	0.000190589	4.23e-05	Up	PEKT02000003_C_auris_B8441
B9J08_001372	B9J08_001372	0.868321	0.00383102	0.00126085	Up	PEKT02000003_C_auris_B8441
B9J08_001382	B9J08_001382	-2.62	2.71e-16	5.03e-18	Down	PEKT02000003_C_auris_B8441
B9J08_001390	B9J08_001390	-0.617972	0.0140903	0.00553652	Down	PEKT02000003_C_auris_B8441
B9J08_001404	B9J08_001404	-1.08	1.11e-09	8.38e-11	Down	PEKT02000003_C_auris_B8441
B9J08_001408	B9J08_001408	-1.17	7.05e-13	2.6e-14	Down	PEKT02000003_C_auris_B8441
B9J08_001419	B9J08_001419	-0.696812	0.00291953	0.000922843	Down	PEKT02000003_C_auris_B8441
B9J08_001431	B9J08_001431	-0.987945	5.78e-09	4.82e-10	Down	PEKT02000003_C_auris_B8441
B9J08_001433	B9J08_001433	-0.842041	6.1e-05	1.16e-05	Down	PEKT02000003_C_auris_B8441
B9J08_001438	B9J08_001438	-1.04	1.83e-07	2.03e-08	Down	PEKT02000003_C_auris_B8441
B9J08_001440	B9J08_001440	-0.818562	2.19e-07	2.46e-08	Down	PEKT02000003_C_auris_B8441
B9J08_001441	B9J08_001441	-0.989764	8.41e-07	1.05e-07	Down	PEKT02000003_C_auris_B8441
B9J08_001466	B9J08_001466	-1.03	0.0206119	0.00861289	Down	PEKT02000003_C_auris_B8441
B9J08_001468	B9J08_001468	-1.37	0.00646097	0.00228749	Down	PEKT02000003_C_auris_B8441
B9J08_001470	B9J08_001470	1.27	0.00359904	0.00116709	Up	PEKT02000003_C_auris_B8441
B9J08_001472	B9J08_001472	-0.751065	0.0250473	0.0107366	Down	PEKT02000003_C_auris_B8441
B9J08_001482	B9J08_001482	-0.921209	3.12e-07	3.61e-08	Down	PEKT02000003_C_auris_B8441
B9J08_001491	B9J08_001491	1.45	0.000147521	3.16e-05	Up	PEKT02000003_C_auris_B8441
B9J08_001500	B9J08_001500	-1.37	1.98e-09	1.54e-10	Down	PEKT02000003_C_auris_B8441
B9J08_001514	B9J08_001514	-1.11	1.4e-05	2.29e-06	Down	PEKT02000003_C_auris_B8441
B9J08_001537	B9J08_001537	1.07	0.00415219	0.00138818	Up	PEKT02000004_C_auris_B8441
B9J08_001545	B9J08_001545	-0.94819	0.000252591	5.8e-05	Down	PEKT02000004_C_auris_B8441
B9J08_001549	B9J08_001549	4.95	0.00523287	0.00181276	Up	PEKT02000004_C_auris_B8441
B9J08_001556	B9J08_001556	-0.664402	0.000936449	0.000252624	Down	PEKT02000004_C_auris_B8441
B9J08_001563	B9J08_001563	-1.22	2.1e-10	1.34e-11	Down	PEKT02000004_C_auris_B8441
B9J08_001575	B9J08_001575	-0.686426	0.00740774	0.00266679	Down	PEKT02000004_C_auris_B8441
B9J08_001581	B9J08_001581	-1.9	1.02e-17	1.5e-19	Down	PEKT02000004_C_auris_B8441
B9J08_001589	B9J08_001589	1.13	6.27e-09	5.25e-10	Up	PEKT02000004_C_auris_B8441
B9J08_001596	B9J08_001596	-0.835262	1.19e-06	1.54e-07	Down	PEKT02000004_C_auris_B8441
B9J08_001625	B9J08_001625	-1.05	1.33e-08	1.18e-09	Down	PEKT02000004_C_auris_B8441
B9J08_001633	B9J08_001633	-0.886593	5.23e-08	5.27e-09	Down	PEKT02000004_C_auris_B8441
B9J08_001637	B9J08_001637	-1.45	0.00333734	0.00107478	Down	PEKT02000004_C_auris_B8441
B9J08_001646	B9J08_001646	0.636874	0.00120802	0.000336221	Up	PEKT02000004_C_auris_B8441
B9J08_001659	B9J08_001659	-0.868313	0.00481031	0.00165027	Down	PEKT02000004_C_auris_B8441
B9J08_001680	B9J08_001680	-1.21	3.86e-08	3.79e-09	Down	PEKT02000004_C_auris_B8441
B9J08_001683	B9J08_001683	-0.817595	9.93e-05	2e-05	Down	PEKT02000004_C_auris_B8441
B9J08_001688	B9J08_001688	-0.68714	0.00138465	0.000395945	Down	PEKT02000004_C_auris_B8441
B9J08_001705	B9J08_001705	-0.755648	0.000128677	2.72e-05	Down	PEKT02000004_C_auris_B8441
B9J08_001707	B9J08_001707	0.98409	9.17e-06	1.43e-06	Up	PEKT02000004_C_auris_B8441
B9J08_001711	B9J08_001711	-0.866934	0.00226832	0.00069632	Down	PEKT02000004_C_auris_B8441
B9J08_001714	B9J08_001714	-1.94	4.43e-10	2.97e-11	Down	PEKT02000004_C_auris_B8441
B9J08_001719	B9J08_001719	-0.627069	0.0465814	0.0220471	Down	PEKT02000004_C_auris_B8441
B9J08_001721	B9J08_001721	-1.83	8.53e-14	2.67e-15	Down	PEKT02000004_C_auris_B8441
B9J08_001733	B9J08_001733	-0.776099	0.00441119	0.00148298	Down	PEKT02000004_C_auris_B8441
B9J08_001735	B9J08_001735	-0.881557	3.06e-07	3.54e-08	Down	PEKT02000004_C_auris_B8441
B9J08_001750	B9J08_001750	-0.738928	1.63e-05	2.69e-06	Down	PEKT02000004_C_auris_B8441
B9J08_001751	B9J08_001751	-0.905435	0.000446704	0.000110284	Down	PEKT02000004_C_auris_B8441
B9J08_001752	B9J08_001752	-0.976405	1.1e-07	1.17e-08	Down	PEKT02000004_C_auris_B8441
B9J08_001760	B9J08_001760	-0.615567	0.0148499	0.00590682	Down	PEKT02000004_C_auris_B8441
B9J08_001763	B9J08_001763	-0.908697	0.000100221	2.02e-05	Down	PEKT02000004_C_auris_B8441
B9J08_001771	B9J08_001771	-0.881639	4.21e-05	7.72e-06	Down	PEKT02000004_C_auris_B8441
B9J08_001777	B9J08_001777	-1.9	8.84e-12	4.23e-13	Down	PEKT02000004_C_auris_B8441
B9J08_001781	B9J08_001781	-1.01	0.000262539	6.05e-05	Down	PEKT02000004_C_auris_B8441
B9J08_001792	B9J08_001792	-1.13	1.08e-06	1.38e-07	Down	PEKT02000004_C_auris_B8441
B9J08_001831	B9J08_001831	-0.891599	5.08e-05	9.5e-06	Down	PEKT02000004_C_auris_B8441
B9J08_001867	B9J08_001867	-0.852807	0.00013705	2.91e-05	Down	PEKT02000004_C_auris_B8441
B9J08_001881	B9J08_001881	-1.01	3.11e-09	2.47e-10	Down	PEKT02000004_C_auris_B8441
B9J08_001892	B9J08_001892	-1.11	2.2e-06	3e-07	Down	PEKT02000004_C_auris_B8441
B9J08_001894	B9J08_001894	0.864473	0.00457258	0.00154915	Up	PEKT02000004_C_auris_B8441
B9J08_001942	B9J08_001942	-0.709551	0.00278269	0.000874413	Down	PEKT02000004_C_auris_B8441
B9J08_001950	B9J08_001950	1.75	0.0453427	0.0213764	Up	PEKT02000005_C_auris_B8441
B9J08_001968	B9J08_001968	0.970499	0.00254987	0.000794137	Up	PEKT02000005_C_auris_B8441
B9J08_001976	B9J08_001976	-0.679001	0.00194615	0.000585112	Down	PEKT02000005_C_auris_B8441
B9J08_001988	B9J08_001988	-0.891837	4.02e-06	5.8e-07	Down	PEKT02000005_C_auris_B8441
B9J08_001996	B9J08_001996	-0.943976	0.000190589	4.22e-05	Down	PEKT02000005_C_auris_B8441
B9J08_002028	B9J08_002028	-1.44	3.48e-15	7.71e-17	Down	PEKT02000005_C_auris_B8441
B9J08_002029	B9J08_002029	-1.19	4.84e-12	2.18e-13	Down	PEKT02000005_C_auris_B8441
B9J08_002036	B9J08_002036	-0.683962	0.000443142	0.00010924	Down	PEKT02000005_C_auris_B8441
B9J08_002037	B9J08_002037	0.657242	0.000190589	4.23e-05	Up	PEKT02000005_C_auris_B8441
B9J08_002052	B9J08_002052	0.647965	0.0350605	0.0158702	Up	PEKT02000005_C_auris_B8441
B9J08_002061	B9J08_002061	-0.895735	1.76e-05	2.93e-06	Down	PEKT02000005_C_auris_B8441
B9J08_002084	B9J08_002084	-1.1	6.85e-06	1.05e-06	Down	PEKT02000005_C_auris_B8441
B9J08_002111	B9J08_002111	-0.871429	9.65e-05	1.93e-05	Down	PEKT02000005_C_auris_B8441
B9J08_002115	B9J08_002115	1.19	1.32e-06	1.71e-07	Up	PEKT02000005_C_auris_B8441
B9J08_002132	B9J08_002132	-1.2	1.26e-10	7.44e-12	Down	PEKT02000005_C_auris_B8441
B9J08_002156	B9J08_002156	-0.930771	0.000146661	3.14e-05	Down	PEKT02000005_C_auris_B8441
B9J08_002163	B9J08_002163	-1.07	1.83e-10	1.15e-11	Down	PEKT02000005_C_auris_B8441
B9J08_002175	B9J08_002175	-1.16	6.63e-06	1.01e-06	Down	PEKT02000005_C_auris_B8441
B9J08_002189	B9J08_002189	-0.717435	0.000834896	0.000222277	Down	PEKT02000005_C_auris_B8441
B9J08_002205	B9J08_002205	-1.25	0.000293465	6.85e-05	Down	PEKT02000005_C_auris_B8441
B9J08_002216	B9J08_002216	0.857843	3.03e-05	5.32e-06	Up	PEKT02000005_C_auris_B8441
B9J08_002234	B9J08_002234	1.3	2.02e-16	3.53e-18	Up	PEKT02000005_C_auris_B8441
B9J08_002244	B9J08_002244	1.53	0.0108534	0.00410913	Up	PEKT02000006_C_auris_B8441
B9J08_002253	B9J08_002253	-1.13	5.19e-08	5.21e-09	Down	PEKT02000006_C_auris_B8441
B9J08_002256	B9J08_002256	-0.681545	0.0263908	0.0114057	Down	PEKT02000006_C_auris_B8441
B9J08_002282	B9J08_002282	1.11	0.0204234	0.00851513	Up	PEKT02000006_C_auris_B8441
B9J08_002286	B9J08_002286	1.04	1.13e-05	1.82e-06	Up	PEKT02000006_C_auris_B8441
B9J08_002288	B9J08_002288	1.72	0.00988904	0.00370083	Up	PEKT02000006_C_auris_B8441
B9J08_002296	B9J08_002296	-1.14	9.2e-10	6.77e-11	Down	PEKT02000006_C_auris_B8441
B9J08_002304	B9J08_002304	1.98	3.88e-09	3.17e-10	Up	PEKT02000006_C_auris_B8441
B9J08_002309	B9J08_002309	-1.21	2.62e-05	4.52e-06	Down	PEKT02000006_C_auris_B8441
B9J08_002319	B9J08_002319	-2.87	0.0194136	0.00801345	Down	PEKT02000006_C_auris_B8441
B9J08_002334	B9J08_002334	-1.26	2.49e-13	8.56e-15	Down	PEKT02000006_C_auris_B8441
B9J08_002352	B9J08_002352	-1.43	6.7e-15	1.68e-16	Down	PEKT02000006_C_auris_B8441
B9J08_002360	B9J08_002360	-1.06	2.91e-07	3.33e-08	Down	PEKT02000006_C_auris_B8441
B9J08_002372	B9J08_002372	-1.25	4.02e-06	5.81e-07	Down	PEKT02000006_C_auris_B8441
B9J08_002385	B9J08_002385	-0.626104	0.00444298	0.00149615	Down	PEKT02000006_C_auris_B8441
B9J08_002407	B9J08_002407	-1.27	0.0481322	0.0229781	Down	PEKT02000006_C_auris_B8441
B9J08_002412	B9J08_002412	-0.632052	0.00368424	0.00120021	Down	PEKT02000006_C_auris_B8441
B9J08_002443	B9J08_002443	0.844572	9.88e-06	1.57e-06	Up	PEKT02000006_C_auris_B8441
B9J08_002471	B9J08_002471	-1.42	5.44e-09	4.51e-10	Down	PEKT02000006_C_auris_B8441
B9J08_002475	B9J08_002475	0.786108	0.0397863	0.0183498	Up	PEKT02000006_C_auris_B8441
B9J08_002486	B9J08_002486	-1.75	8.95e-18	1.28e-19	Down	PEKT02000006_C_auris_B8441
B9J08_002515	B9J08_002515	-2.35	5.73e-32	1.36e-34	Down	PEKT02000006_C_auris_B8441
B9J08_002522	B9J08_002522	0.97539	2.16e-06	2.94e-07	Up	PEKT02000006_C_auris_B8441
B9J08_002528	B9J08_002528	-0.743918	0.00171313	0.000504854	Down	PEKT02000006_C_auris_B8441
B9J08_002530	B9J08_002530	0.743966	0.00764454	0.00276057	Up	PEKT02000006_C_auris_B8441
B9J08_002540	B9J08_002540	-0.650599	0.011889	0.00456318	Down	PEKT02000006_C_auris_B8441
B9J08_002543	B9J08_002543	0.787868	8.3e-05	1.63e-05	Up	PEKT02000006_C_auris_B8441
B9J08_002559	B9J08_002559	-0.721304	0.00088839	0.000237841	Down	PEKT02000006_C_auris_B8441
B9J08_002583	B9J08_002583	-1.26	0.0476475	0.0226758	Down	PEKT02000006_C_auris_B8441
B9J08_002593	B9J08_002593	-2.25	1.37e-08	1.22e-09	Down	PEKT02000007_C_auris_B8441
B9J08_002614	B9J08_002614	0.814835	0.0103885	0.00391769	Up	PEKT02000007_C_auris_B8441
B9J08_002621	B9J08_002621	-1.03	3.14e-05	5.57e-06	Down	PEKT02000007_C_auris_B8441
B9J08_002624	B9J08_002624	-1.01	0.000230898	5.26e-05	Down	PEKT02000007_C_auris_B8441
B9J08_002626	B9J08_002626	-0.915708	0.00182118	0.000540763	Down	PEKT02000007_C_auris_B8441
B9J08_002633	B9J08_002633	-1.95	1.41e-28	4.99e-31	Down	PEKT02000007_C_auris_B8441
B9J08_002639	B9J08_002639	-0.86914	2.98e-08	2.84e-09	Down	PEKT02000007_C_auris_B8441
B9J08_002650	B9J08_002650	1.45	6.89e-08	7.05e-09	Up	PEKT02000007_C_auris_B8441
B9J08_002678	B9J08_002678	-1.77	4.12e-20	3.99e-22	Down	PEKT02000007_C_auris_B8441
B9J08_002681	B9J08_002681	-0.749617	0.038299	0.0175427	Down	PEKT02000007_C_auris_B8441
B9J08_002683	B9J08_002683	-1.59	7.53e-18	1.07e-19	Down	PEKT02000007_C_auris_B8441
B9J08_002700	B9J08_002700	-2.54	0.0160267	0.00644646	Down	PEKT02000007_C_auris_B8441
B9J08_002709	B9J08_002709	-0.636342	0.0249506	0.0106765	Down	PEKT02000007_C_auris_B8441
B9J08_002714	B9J08_002714	1.45	1.62e-11	8.18e-13	Up	PEKT02000007_C_auris_B8441
B9J08_002723	B9J08_002723	-1.21	2.99e-14	8.63e-16	Down	PEKT02000007_C_auris_B8441
B9J08_002730	B9J08_002730	0.62339	0.00381481	0.00125409	Up	PEKT02000007_C_auris_B8441
B9J08_002731	B9J08_002731	0.846402	0.00130307	0.000367224	Up	PEKT02000007_C_auris_B8441
B9J08_002735	B9J08_002735	-0.844046	0.00027868	6.48e-05	Down	PEKT02000007_C_auris_B8441
B9J08_002753	B9J08_002753	0.7158	0.000102134	2.06e-05	Up	PEKT02000007_C_auris_B8441
B9J08_002757	B9J08_002757	-0.83867	0.000293829	6.87e-05	Down	PEKT02000007_C_auris_B8441
B9J08_002759	B9J08_002759	0.998278	1e-09	7.45e-11	Up	PEKT02000007_C_auris_B8441
B9J08_002773	B9J08_002773	-0.934289	1.11e-07	1.19e-08	Down	PEKT02000007_C_auris_B8441
B9J08_002777	B9J08_002777	-1.18	6.91e-09	5.83e-10	Down	PEKT02000007_C_auris_B8441
B9J08_002791	B9J08_002791	-1.72	5.73e-32	1.38e-34	Down	PEKT02000007_C_auris_B8441
B9J08_002804	B9J08_002804	-1.22	9.41e-13	3.52e-14	Down	PEKT02000007_C_auris_B8441
B9J08_002811	B9J08_002811	-0.986919	6.76e-07	8.29e-08	Down	PEKT02000007_C_auris_B8441
B9J08_002825	B9J08_002825	-3.67	8.3e-37	1.08e-39	Down	PEKT02000007_C_auris_B8441
B9J08_002835	B9J08_002835	-1.21	1.83e-11	9.39e-13	Down	PEKT02000007_C_auris_B8441
B9J08_002887	B9J08_002887	-0.793321	4.71e-08	4.66e-09	Down	PEKT02000007_C_auris_B8441
B9J08_002899	B9J08_002899	-0.944283	2.34e-06	3.22e-07	Down	PEKT02000007_C_auris_B8441
B9J08_002904	B9J08_002904	-1.06	1.56e-08	1.4e-09	Down	PEKT02000007_C_auris_B8441
B9J08_002905	B9J08_002905	-0.915085	2.08e-09	1.62e-10	Down	PEKT02000007_C_auris_B8441
B9J08_002959	B9J08_002959	0.588939	0.0390506	0.0179306	Up	PEKT02000007_C_auris_B8441
B9J08_002976	B9J08_002976	-1.06	9.75e-07	1.24e-07	Down	PEKT02000007_C_auris_B8441
B9J08_002985	B9J08_002985	-0.999094	3.45e-06	4.92e-07	Down	PEKT02000007_C_auris_B8441
B9J08_002991	B9J08_002991	-1.06	4.22e-07	5e-08	Down	PEKT02000007_C_auris_B8441
B9J08_002999	B9J08_002999	-0.595338	0.0204467	0.00853247	Down	PEKT02000007_C_auris_B8441
B9J08_003004	B9J08_003004	-0.670466	0.00127752	0.000358418	Down	PEKT02000007_C_auris_B8441
B9J08_003012	B9J08_003012	-0.696389	0.000759535	0.000199811	Down	PEKT02000007_C_auris_B8441
B9J08_003015	B9J08_003015	-0.932813	0.000215969	4.87e-05	Down	PEKT02000007_C_auris_B8441
B9J08_003020	B9J08_003020	0.674236	0.00055581	0.000140633	Up	PEKT02000007_C_auris_B8441
B9J08_003036	B9J08_003036	0.664988	0.0148104	0.00588559	Up	PEKT02000007_C_auris_B8441
B9J08_003038	B9J08_003038	0.756466	6.49e-05	1.25e-05	Up	PEKT02000007_C_auris_B8441
B9J08_003044	B9J08_003044	-0.741635	0.000161692	3.52e-05	Down	PEKT02000007_C_auris_B8441
B9J08_003047	B9J08_003047	-0.911718	8.57e-05	1.7e-05	Down	PEKT02000007_C_auris_B8441
B9J08_003052	B9J08_003052	-1.98	0.0147612	0.00586055	Down	PEKT02000007_C_auris_B8441
B9J08_003056	B9J08_003056	0.596308	0.00690923	0.00246418	Up	PEKT02000007_C_auris_B8441
B9J08_003070	B9J08_003070	-0.686843	0.00962467	0.00358664	Down	PEKT02000007_C_auris_B8441
B9J08_003086	B9J08_003086	-0.852448	0.000224415	5.1e-05	Down	PEKT02000007_C_auris_B8441
B9J08_003109	B9J08_003109	-0.902665	0.000407455	9.98e-05	Down	PEKT02000007_C_auris_B8441
B9J08_003112	B9J08_003112	1.14	0.00124186	0.000346798	Up	PEKT02000007_C_auris_B8441
B9J08_003121	B9J08_003121	-0.626454	0.00400305	0.00133311	Down	PEKT02000007_C_auris_B8441
B9J08_003129	B9J08_003129	-0.929166	0.000557903	0.000141327	Down	PEKT02000007_C_auris_B8441
B9J08_003136	B9J08_003136	-0.733196	0.0410172	0.0189938	Down	PEKT02000007_C_auris_B8441
B9J08_003137	B9J08_003137	-1.13	2.44e-05	4.19e-06	Down	PEKT02000007_C_auris_B8441
B9J08_003145	B9J08_003145	-1.36	1.57e-10	9.59e-12	Down	PEKT02000007_C_auris_B8441
B9J08_003153	B9J08_003153	-0.795874	5.03e-05	9.39e-06	Down	PEKT02000007_C_auris_B8441
B9J08_003161	B9J08_003161	-1.19	1.61e-09	1.24e-10	Down	PEKT02000007_C_auris_B8441
B9J08_003194	B9J08_003194	-1.16	2.91e-09	2.3e-10	Down	PEKT02000007_C_auris_B8441
B9J08_003211	B9J08_003211	1.13	1.76e-06	2.33e-07	Up	PEKT02000007_C_auris_B8441
B9J08_003223	B9J08_003223	-1.61	2.92e-13	1.02e-14	Down	PEKT02000007_C_auris_B8441
B9J08_003233	B9J08_003233	0.635562	0.00210784	0.000640391	Up	PEKT02000007_C_auris_B8441
B9J08_003236	B9J08_003236	0.651316	0.000966824	0.000262436	Up	PEKT02000007_C_auris_B8441
B9J08_003237	B9J08_003237	-0.808518	0.00441837	0.00148622	Down	PEKT02000007_C_auris_B8441
B9J08_003246	B9J08_003246	-1.26	7.47e-13	2.76e-14	Down	PEKT02000007_C_auris_B8441
B9J08_003255	B9J08_003255	-0.854792	0.000192888	4.3e-05	Down	PEKT02000007_C_auris_B8441
B9J08_003284	B9J08_003284	-0.669828	0.0460273	0.021742	Down	PEKT02000007_C_auris_B8441
B9J08_003286	B9J08_003286	-0.935249	0.000498348	0.000124468	Down	PEKT02000007_C_auris_B8441
B9J08_003292	B9J08_003292	-1.15	3.51e-11	1.89e-12	Down	PEKT02000007_C_auris_B8441
B9J08_003352	B9J08_003352	0.789035	0.000598037	0.000153097	Up	PEKT02000007_C_auris_B8441
B9J08_003358	B9J08_003358	-0.611242	0.00440416	0.0014798	Down	PEKT02000007_C_auris_B8441
B9J08_003385	B9J08_003385	-1.79	3.72e-21	3.05e-23	Down	PEKT02000007_C_auris_B8441
B9J08_003388	B9J08_003388	0.778209	0.00160645	0.000467439	Up	PEKT02000007_C_auris_B8441
B9J08_003391	B9J08_003391	1.18	1.41e-06	1.84e-07	Up	PEKT02000007_C_auris_B8441
B9J08_003422	B9J08_003422	-1.43	1.04e-11	5.05e-13	Down	PEKT02000007_C_auris_B8441
B9J08_003469	B9J08_003469	-0.776112	0.000679652	0.00017614	Down	PEKT02000007_C_auris_B8441
B9J08_003483	B9J08_003483	-0.978405	0.000250877	5.75e-05	Down	PEKT02000007_C_auris_B8441
B9J08_003484	B9J08_003484	-1.02	0.00043285	0.000106541	Down	PEKT02000007_C_auris_B8441
B9J08_003487	B9J08_003487	-0.680901	4.15e-05	7.59e-06	Down	PEKT02000007_C_auris_B8441
B9J08_003499	B9J08_003499	0.713584	5.79e-05	1.1e-05	Up	PEKT02000007_C_auris_B8441
B9J08_003507	B9J08_003507	-0.727334	0.0039545	0.001314	Down	PEKT02000007_C_auris_B8441
B9J08_003511	B9J08_003511	-0.826312	0.00469201	0.00159921	Down	PEKT02000007_C_auris_B8441
B9J08_003541	B9J08_003541	1.06	0.00093371	0.000251711	Up	PEKT02000007_C_auris_B8441
B9J08_003558	B9J08_003558	-0.954326	5.96e-07	7.24e-08	Down	PEKT02000007_C_auris_B8441
B9J08_003622	B9J08_003622	1.59	1.98e-09	1.53e-10	Up	PEKT02000007_C_auris_B8441
B9J08_003644	B9J08_003644	-0.624986	0.0253279	0.0108662	Down	PEKT02000007_C_auris_B8441
B9J08_003668	B9J08_003668	-0.741034	0.000608793	0.000156191	Down	PEKT02000007_C_auris_B8441
B9J08_003679	B9J08_003679	1.06	0.00112601	0.000310463	Up	PEKT02000007_C_auris_B8441
B9J08_003693	B9J08_003693	0.775999	0.00375324	0.00122827	Up	PEKT02000007_C_auris_B8441
B9J08_003694	B9J08_003694	-0.627865	0.0308735	0.013682	Down	PEKT02000007_C_auris_B8441
B9J08_003701	B9J08_003701	-0.601065	0.0318644	0.0141922	Down	PEKT02000007_C_auris_B8441
B9J08_003718	B9J08_003718	-0.610958	0.0122902	0.00474002	Down	PEKT02000007_C_auris_B8441
B9J08_003723	B9J08_003723	-0.588883	0.010003	0.0037537	Down	PEKT02000007_C_auris_B8441
B9J08_003726	B9J08_003726	0.774204	0.000356617	8.57e-05	Up	PEKT02000007_C_auris_B8441
B9J08_003751	B9J08_003751	-1.1	0.0465814	0.0220469	Down	PEKT02000007_C_auris_B8441
B9J08_003757	B9J08_003757	-0.724488	0.00293404	0.000928521	Down	PEKT02000007_C_auris_B8441
B9J08_003766	B9J08_003766	1.01	1.45e-06	1.89e-07	Up	PEKT02000007_C_auris_B8441
B9J08_003797	B9J08_003797	-0.635863	0.0022782	0.000700202	Down	PEKT02000007_C_auris_B8441
B9J08_003843	B9J08_003843	-0.672963	0.00302028	0.000958623	Down	PEKT02000007_C_auris_B8441
B9J08_003845	B9J08_003845	1.18	1.49e-05	2.45e-06	Up	PEKT02000007_C_auris_B8441
B9J08_003884	B9J08_003884	-1.15	1.76e-10	1.09e-11	Down	PEKT02000007_C_auris_B8441
B9J08_003887	B9J08_003887	-0.735675	2.47e-06	3.43e-07	Down	PEKT02000007_C_auris_B8441
B9J08_003888	B9J08_003888	-1.09	2.58e-09	2.03e-10	Down	PEKT02000007_C_auris_B8441
B9J08_003891	B9J08_003891	-1.19	0.000338343	8.04e-05	Down	PEKT02000007_C_auris_B8441
B9J08_003929	B9J08_003929	-0.600529	0.00836657	0.00305711	Down	PEKT02000007_C_auris_B8441
B9J08_003931	B9J08_003931	1.13	8.48e-05	1.67e-05	Up	PEKT02000007_C_auris_B8441
B9J08_003958	B9J08_003958	-0.799626	8.35e-07	1.05e-07	Down	PEKT02000007_C_auris_B8441
B9J08_003966	B9J08_003966	0.958619	6.25e-06	9.5e-07	Up	PEKT02000007_C_auris_B8441
B9J08_003968	B9J08_003968	0.742422	2.36e-05	4.03e-06	Up	PEKT02000007_C_auris_B8441
B9J08_003971	B9J08_003971	1.18	0.000111579	2.3e-05	Up	PEKT02000007_C_auris_B8441
B9J08_003997	B9J08_003997	-0.829165	0.00509228	0.00175932	Down	PEKT02000007_C_auris_B8441
B9J08_004002	B9J08_004002	0.90822	0.00605346	0.00212744	Up	PEKT02000007_C_auris_B8441
B9J08_004020	B9J08_004020	-1.6	7.78e-06	1.2e-06	Down	PEKT02000007_C_auris_B8441
B9J08_004037	B9J08_004037	-2.44	4.51e-13	1.62e-14	Down	PEKT02000007_C_auris_B8441
B9J08_004053	B9J08_004053	-0.668027	0.000595779	0.000152409	Down	PEKT02000007_C_auris_B8441
B9J08_004056	B9J08_004056	-1.12	5.11e-10	3.54e-11	Down	PEKT02000007_C_auris_B8441
B9J08_004062	B9J08_004062	-0.770171	0.00151442	0.000436998	Down	PEKT02000007_C_auris_B8441
B9J08_004065	B9J08_004065	0.753317	9.78e-05	1.96e-05	Up	PEKT02000007_C_auris_B8441
B9J08_004101	B9J08_004101	-1.62	0.0395354	0.018212	Down	PEKT02000007_C_auris_B8441
B9J08_004107	B9J08_004107	-0.735319	0.00449526	0.00151793	Down	PEKT02000008_C_auris_B8441
B9J08_004118	B9J08_004118	0.713992	0.0247609	0.0105862	Up	PEKT02000008_C_auris_B8441
B9J08_004145	B9J08_004145	1.32	3.69e-08	3.59e-09	Up	PEKT02000008_C_auris_B8441
B9J08_004174	B9J08_004174	-2.21	0.00326495	0.00104904	Down	PEKT02000008_C_auris_B8441
B9J08_004229	B9J08_004229	-1.21	8.34e-10	6.07e-11	Down	PEKT02000008_C_auris_B8441
B9J08_004257	B9J08_004257	-0.86778	0.00141657	0.000406391	Down	PEKT02000008_C_auris_B8441
B9J08_004260	B9J08_004260	-0.68641	0.002052	0.000621898	Down	PEKT02000008_C_auris_B8441
B9J08_004270	B9J08_004270	0.958541	0.00128821	0.000361659	Up	PEKT02000008_C_auris_B8441
B9J08_004282	B9J08_004282	-0.783192	0.00500505	0.00172546	Down	PEKT02000008_C_auris_B8441
B9J08_004323	B9J08_004323	1.93	8.89e-07	1.12e-07	Up	PEKT02000008_C_auris_B8441
B9J08_004324	B9J08_004324	1.42	2.81e-12	1.16e-13	Up	PEKT02000008_C_auris_B8441
B9J08_004345	B9J08_004345	0.657343	0.000185453	4.09e-05	Up	PEKT02000008_C_auris_B8441
B9J08_004356	B9J08_004356	1.67	6.19e-12	2.84e-13	Up	PEKT02000008_C_auris_B8441
B9J08_004362	B9J08_004362	-1.69	7.04e-16	1.44e-17	Down	PEKT02000008_C_auris_B8441
B9J08_004366	B9J08_004366	-1.32	1.07e-05	1.71e-06	Down	PEKT02000008_C_auris_B8441
B9J08_004367	B9J08_004367	-0.93761	1.81e-06	2.42e-07	Down	PEKT02000008_C_auris_B8441
B9J08_004379	B9J08_004379	-0.813081	0.00186133	0.000554069	Down	PEKT02000008_C_auris_B8441
B9J08_004416	B9J08_004416	-0.803509	0.0354537	0.0160811	Down	PEKT02000008_C_auris_B8441
B9J08_004417	B9J08_004417	0.724115	0.00110142	0.000302864	Up	PEKT02000008_C_auris_B8441
B9J08_004437	B9J08_004437	0.851894	2.23e-06	3.06e-07	Up	PEKT02000008_C_auris_B8441
B9J08_004438	B9J08_004438	0.854609	3.21e-05	5.7e-06	Up	PEKT02000008_C_auris_B8441
B9J08_004442	B9J08_004442	-0.861716	5.26e-05	9.87e-06	Down	PEKT02000008_C_auris_B8441
B9J08_004454	B9J08_004454	-0.895511	2.43e-05	4.16e-06	Down	PEKT02000008_C_auris_B8441
B9J08_004455	B9J08_004455	0.927736	0.000788602	0.000208484	Up	PEKT02000008_C_auris_B8441
B9J08_004465	B9J08_004465	-1.29	3.71e-05	6.7e-06	Down	PEKT02000008_C_auris_B8441
B9J08_004496	B9J08_004496	0.777422	0.0022683	0.000695892	Up	PEKT02000009_C_auris_B8441
B9J08_004506	B9J08_004506	-0.986645	1.4e-08	1.25e-09	Down	PEKT02000009_C_auris_B8441
B9J08_004509	B9J08_004509	0.694262	0.00187355	0.000558405	Up	PEKT02000009_C_auris_B8441
B9J08_004514	B9J08_004514	-0.914877	0.0116546	0.00445586	Down	PEKT02000009_C_auris_B8441
B9J08_004515	B9J08_004515	-1.2	2.34e-06	3.22e-07	Down	PEKT02000009_C_auris_B8441
B9J08_004559	B9J08_004559	-0.971779	1.7e-07	1.87e-08	Down	PEKT02000009_C_auris_B8441
B9J08_004570	B9J08_004570	-1.74	2.19e-25	1.06e-27	Down	PEKT02000009_C_auris_B8441
B9J08_004580	B9J08_004580	0.628485	0.0151038	0.00602317	Up	PEKT02000009_C_auris_B8441
B9J08_004583	B9J08_004583	0.814677	0.000217734	4.92e-05	Up	PEKT02000009_C_auris_B8441
B9J08_004597	B9J08_004597	-1.4	0.0161063	0.00648447	Down	PEKT02000009_C_auris_B8441
B9J08_004599	B9J08_004599	-1.49	2.66e-16	4.9e-18	Down	PEKT02000009_C_auris_B8441
B9J08_004615	B9J08_004615	-1.02	0.00184779	0.000549354	Down	PEKT02000009_C_auris_B8441
B9J08_004623	B9J08_004623	1.6	3.18e-10	2.07e-11	Up	PEKT02000009_C_auris_B8441
B9J08_004660	B9J08_004660	-0.761588	0.000531207	0.000134012	Down	PEKT02000009_C_auris_B8441
B9J08_004667	B9J08_004667	-1.72	3.26e-08	3.13e-09	Down	PEKT02000009_C_auris_B8441
B9J08_004675	B9J08_004675	-0.597719	0.0070443	0.0025225	Down	PEKT02000009_C_auris_B8441
B9J08_004677	B9J08_004677	-1.03	0.000624324	0.000160408	Down	PEKT02000009_C_auris_B8441
B9J08_004685	B9J08_004685	-1.1	0.0164632	0.00664041	Down	PEKT02000009_C_auris_B8441
B9J08_004688	B9J08_004688	-0.786561	9.95e-05	2e-05	Down	PEKT02000009_C_auris_B8441
B9J08_004698	B9J08_004698	-0.757577	0.00175478	0.000519416	Down	PEKT02000009_C_auris_B8441
B9J08_004703	B9J08_004703	-0.851648	1.97e-07	2.19e-08	Down	PEKT02000009_C_auris_B8441
B9J08_004708	B9J08_004708	-1.2	7.18e-10	5.15e-11	Down	PEKT02000009_C_auris_B8441
B9J08_004711	B9J08_004711	-1.2	7.15e-08	7.33e-09	Down	PEKT02000009_C_auris_B8441
B9J08_004713	B9J08_004713	-1.01	0.00256004	0.000798257	Down	PEKT02000009_C_auris_B8441
B9J08_004717	B9J08_004717	-1.11	2.15e-12	8.75e-14	Down	PEKT02000009_C_auris_B8441
B9J08_004723	B9J08_004723	-1.36	2.11e-12	8.57e-14	Down	PEKT02000009_C_auris_B8441
B9J08_004724	B9J08_004724	-1.84	0.0126696	0.00490993	Down	PEKT02000009_C_auris_B8441
B9J08_004725	B9J08_004725	-0.854401	1.52e-07	1.66e-08	Down	PEKT02000009_C_auris_B8441
B9J08_004760	B9J08_004760	-0.814475	0.023561	0.010009	Down	PEKT02000009_C_auris_B8441
B9J08_004765	B9J08_004765	-0.966005	0.0156005	0.00625762	Down	PEKT02000009_C_auris_B8441
B9J08_004772	B9J08_004772	0.618653	0.0276942	0.0120791	Up	PEKT02000009_C_auris_B8441
B9J08_004773	B9J08_004773	1.04	2.34e-06	3.23e-07	Up	PEKT02000009_C_auris_B8441
B9J08_004792	B9J08_004792	-1.01	3.31e-05	5.9e-06	Down	PEKT02000009_C_auris_B8441
B9J08_004836	B9J08_004836	0.903338	0.00342392	0.00110393	Up	PEKT02000009_C_auris_B8441
B9J08_004843	B9J08_004843	0.771971	0.00112601	0.000310269	Up	PEKT02000009_C_auris_B8441
B9J08_004860	B9J08_004860	-0.971016	6.82e-05	1.32e-05	Down	PEKT02000009_C_auris_B8441
B9J08_004863	B9J08_004863	-1.82	8.16e-12	3.87e-13	Down	PEKT02000009_C_auris_B8441
B9J08_004871	B9J08_004871	0.713835	0.0476006	0.0226269	Up	PEKT02000009_C_auris_B8441
B9J08_004940	B9J08_004940	0.821504	0.0134865	0.00526414	Up	PEKT02000010_C_auris_B8441
B9J08_004944	B9J08_004944	0.775813	1.72e-05	2.85e-06	Up	PEKT02000010_C_auris_B8441
B9J08_004945	B9J08_004945	0.604169	0.0443678	0.0208095	Up	PEKT02000010_C_auris_B8441
B9J08_004984	B9J08_004984	-1.16	3.71e-09	3e-10	Down	PEKT02000010_C_auris_B8441
B9J08_004986	B9J08_004986	1.11	2.1e-05	3.54e-06	Up	PEKT02000010_C_auris_B8441
B9J08_005017	B9J08_005017	0.917216	0.00571985	0.00200062	Up	PEKT02000010_C_auris_B8441
B9J08_005026	B9J08_005026	-1.22	2.83e-11	1.49e-12	Down	PEKT02000010_C_auris_B8441
B9J08_005056	B9J08_005056	-1.72	8.07e-19	9.6e-21	Down	PEKT02000010_C_auris_B8441
B9J08_005059	B9J08_005059	0.769209	0.000191288	4.25e-05	Up	PEKT02000010_C_auris_B8441
B9J08_005063	B9J08_005063	-1.73	0.0014356	0.000412216	Down	PEKT02000010_C_auris_B8441
B9J08_005067	B9J08_005067	-1.54	1.58e-12	6.26e-14	Down	PEKT02000010_C_auris_B8441
B9J08_005080	B9J08_005080	-2.12	4.84e-15	1.14e-16	Down	PEKT02000010_C_auris_B8441
B9J08_005090	B9J08_005090	0.596265	0.048862	0.0233905	Up	PEKT02000010_C_auris_B8441
B9J08_005091	B9J08_005091	-1.49	0.0380832	0.0174368	Down	PEKT02000010_C_auris_B8441
B9J08_005117	B9J08_005117	-0.881003	0.00379123	0.00124423	Down	PEKT02000010_C_auris_B8441
B9J08_005139	B9J08_005139	0.753112	0.0316619	0.0140903	Up	PEKT02000010_C_auris_B8441
B9J08_005147	B9J08_005147	-2.52	0.000488111	0.000121778	Down	PEKT02000010_C_auris_B8441
B9J08_005157	B9J08_005157	0.722307	0.00394702	0.00131078	Up	PEKT02000010_C_auris_B8441
B9J08_005158	B9J08_005158	0.746236	0.000354443	8.5e-05	Up	PEKT02000010_C_auris_B8441
B9J08_005200	B9J08_005200	-1.57	2.48e-14	7e-16	Down	PEKT02000010_C_auris_B8441
B9J08_005215	B9J08_005215	-0.649923	0.00304429	0.000968508	Down	PEKT02000010_C_auris_B8441
B9J08_005227	B9J08_005227	-1.3	1.57e-12	6.15e-14	Down	PEKT02000010_C_auris_B8441
B9J08_005243	B9J08_005243	-1.22	4.49e-06	6.63e-07	Down	PEKT02000010_C_auris_B8441
B9J08_005266	B9J08_005266	-0.753253	0.00818449	0.00297763	Down	PEKT02000010_C_auris_B8441
B9J08_005276	B9J08_005276	-1.73	0.00859721	0.00314938	Down	PEKT02000010_C_auris_B8441
B9J08_005322	B9J08_005322	1.48	1.8e-05	3.01e-06	Up	PEKT02000010_C_auris_B8441
B9J08_005350	B9J08_005350	-1.25	1.46e-15	3.13e-17	Down	PEKT02000010_C_auris_B8441
B9J08_005375	B9J08_005375	0.745957	0.000203058	4.55e-05	Up	PEKT02000010_C_auris_B8441
B9J08_005435	B9J08_005435	-1.29	1.74e-10	1.08e-11	Down	PEKT02000010_C_auris_B8441
B9J08_005485	B9J08_005485	-0.70687	0.00900412	0.00331687	Down	PEKT02000010_C_auris_B8441
B9J08_005494	B9J08_005494	-2.32	0.0126218	0.00488668	Down	PEKT02000010_C_auris_B8441
B9J08_005520	B9J08_005520	-1.45	3.75e-11	2.02e-12	Down	PEKT02000010_C_auris_B8441
B9J08_005559	B9J08_005559	3.17	0.0255578	0.0109839	Up	PEKT02000012_C_auris_B8441
B9J08_005574	B9J08_005574	-1.83	4.63e-10	3.15e-11	Down	PEKT02000013_C_auris_B8441
B9J08_005575	B9J08_005575	-0.901566	6.83e-06	1.05e-06	Down	PEKT02000013_C_auris_B8441
B9J08_005576	B9J08_005576	-0.828811	0.000212917	4.79e-05	Down	PEKT02000013_C_auris_B8441
B9J08_000194	BBP	1.1	0.00232685	0.000716887	Up	PEKT02000001_C_auris_B8441
B9J08_003985	BCR1	1.03	0.00137024	0.000390551	Up	PEKT02000007_C_auris_B8441
B9J08_000659	BCS1	0.908091	2.29e-05	3.89e-06	Up	PEKT02000002_C_auris_B8441
B9J08_001303	BDF1	-0.712408	1.65e-05	2.72e-06	Down	PEKT02000003_C_auris_B8441
B9J08_001668	BET2	-0.755571	3.71e-05	6.69e-06	Down	PEKT02000004_C_auris_B8441
B9J08_000385	BFA1	-1.09	1.8e-07	2e-08	Down	PEKT02000001_C_auris_B8441
B9J08_001420	BFR1	-0.642806	0.000708316	0.000184492	Down	PEKT02000003_C_auris_B8441
B9J08_001418	BGL2	-2.09	3.45e-45	1.93e-48	Down	PEKT02000003_C_auris_B8441
B9J08_001884	BIO2	-0.693051	0.00225395	0.00069107	Down	PEKT02000004_C_auris_B8441
B9J08_002615	BMS1	1.8	1.65e-08	1.5e-09	Up	PEKT02000007_C_auris_B8441
B9J08_001174	BMT6	-0.673483	0.027879	0.0121786	Down	PEKT02000003_C_auris_B8441
B9J08_001602	BNA6	-0.76121	1.61e-06	2.12e-07	Down	PEKT02000004_C_auris_B8441
B9J08_003054	BNA7	-0.610026	0.0328122	0.0147648	Down	PEKT02000007_C_auris_B8441
B9J08_004138	BNI1	0.650044	0.0003341	7.92e-05	Up	PEKT02000008_C_auris_B8441
B9J08_002676	BNR1	0.748379	0.0150391	0.00599047	Up	PEKT02000007_C_auris_B8441
B9J08_005346	BOI2	0.748554	0.000280785	6.54e-05	Up	PEKT02000010_C_auris_B8441
B9J08_000747	BOL2	1.06	0.030318	0.013402	Up	PEKT02000002_C_auris_B8441
B9J08_003431	BOL3	-0.606672	0.0114371	0.0043578	Down	PEKT02000007_C_auris_B8441
B9J08_003175	BOP3	0.658118	0.0327885	0.014738	Up	PEKT02000007_C_auris_B8441
B9J08_002597	BOS1	1.42	0.00372147	0.00121579	Up	PEKT02000007_C_auris_B8441
B9J08_000190	BRE4	-0.822878	1.38e-05	2.25e-06	Down	PEKT02000001_C_auris_B8441
B9J08_003010	BRE5	1.28	6.86e-08	7e-09	Up	PEKT02000007_C_auris_B8441
B9J08_002529	BRG1	0.791578	0.00148011	0.000426821	Up	PEKT02000006_C_auris_B8441
B9J08_005042	BRN1	0.762482	0.00882923	0.00324127	Up	PEKT02000010_C_auris_B8441
B9J08_000746	BSC6	1.11	9.02e-05	1.79e-05	Up	PEKT02000002_C_auris_B8441
B9J08_003556	BSP1	0.91645	0.000188618	4.16e-05	Up	PEKT02000007_C_auris_B8441
B9J08_001738	BUL1	1.08	4.14e-06	6.04e-07	Up	PEKT02000004_C_auris_B8441
B9J08_000184	BZZ1	-0.850405	9.4e-06	1.48e-06	Down	PEKT02000001_C_auris_B8441
B9J08_003801	CAB4	-0.958139	0.0013898	0.000397936	Down	PEKT02000007_C_auris_B8441
B9J08_002307	CAF20	-0.802517	2.13e-05	3.59e-06	Down	PEKT02000006_C_auris_B8441
B9J08_003870	CAF40	-0.723346	0.000131275	2.78e-05	Down	PEKT02000007_C_auris_B8441
B9J08_004241	CAP01	-1.22	7.04e-16	1.43e-17	Down	PEKT02000008_C_auris_B8441
B9J08_002203	CAP2	-0.604422	0.00128832	0.000361928	Down	PEKT02000005_C_auris_B8441
B9J08_004271	CAP4	1.39	0.0111112	0.00422124	Up	PEKT02000008_C_auris_B8441
B9J08_000765	CAS5	0.681192	0.000670806	0.000173598	Up	PEKT02000002_C_auris_B8441
B9J08_001358	CBF5	1.23	9.02e-08	9.5e-09	Up	PEKT02000003_C_auris_B8441
B9J08_000822	CBK1	1.47	1.92e-06	2.57e-07	Up	PEKT02000002_C_auris_B8441
B9J08_000271	CBP4	-1.16	1.47e-09	1.13e-10	Down	PEKT02000001_C_auris_B8441
B9J08_005176	CBP6	-0.671975	0.00497917	0.00171561	Down	PEKT02000010_C_auris_B8441
B9J08_003215	CBR1	-1.24	4.21e-15	9.63e-17	Down	PEKT02000007_C_auris_B8441
B9J08_002491	CCC2	0.94636	3.47e-07	4.05e-08	Up	PEKT02000006_C_auris_B8441
B9J08_005250	CCL1	-1.4	1.93e-14	5.23e-16	Down	PEKT02000010_C_auris_B8441
B9J08_004992	CCT2	1.31	7.55e-14	2.29e-15	Up	PEKT02000010_C_auris_B8441
B9J08_004338	CCT3	0.662725	0.000356068	8.55e-05	Up	PEKT02000008_C_auris_B8441
B9J08_002212	CCT4	0.933094	3.47e-09	2.79e-10	Up	PEKT02000005_C_auris_B8441
B9J08_003771	CCT6	1.55	1.03e-18	1.27e-20	Up	PEKT02000007_C_auris_B8441
B9J08_001461	CCT7	0.949789	4.75e-08	4.71e-09	Up	PEKT02000003_C_auris_B8441
B9J08_001271	CCT8	1.39	1.68e-13	5.6e-15	Up	PEKT02000003_C_auris_B8441
B9J08_004834	CDC10	0.598439	0.000479127	0.000119091	Up	PEKT02000009_C_auris_B8441
B9J08_003207	CDC16	1.1	0.000368184	8.86e-05	Up	PEKT02000007_C_auris_B8441
B9J08_003632	CDC19	1.01	2.21e-05	3.74e-06	Up	PEKT02000007_C_auris_B8441
B9J08_004370	CDC20	0.846344	5.02e-05	9.38e-06	Up	PEKT02000008_C_auris_B8441
B9J08_005347	CDC27	0.825245	0.00893349	0.00328752	Up	PEKT02000010_C_auris_B8441
B9J08_002497	CDC28	0.701913	0.00311029	0.000992398	Up	PEKT02000006_C_auris_B8441
B9J08_000087	CDC46	0.75928	0.00034966	8.34e-05	Up	PEKT02000001_C_auris_B8441
B9J08_002424	CDC47	0.892595	4.57e-05	8.45e-06	Up	PEKT02000006_C_auris_B8441
B9J08_003467	CDC54	0.661223	0.000790175	0.000209047	Up	PEKT02000007_C_auris_B8441
B9J08_003937	CDC6	0.650514	0.0221042	0.00931872	Up	PEKT02000007_C_auris_B8441
B9J08_001765	CDC60	1.01	5.09e-10	3.51e-11	Up	PEKT02000004_C_auris_B8441
B9J08_003702	CDG1	-1.4	4e-06	5.76e-07	Down	PEKT02000007_C_auris_B8441
B9J08_002451	CDR2	0.833624	0.0012573	0.000351857	Up	PEKT02000006_C_auris_B8441
B9J08_002813	CEF3	0.679633	0.0012573	0.000352043	Up	PEKT02000007_C_auris_B8441
B9J08_000979	CET1	0.621513	0.0145485	0.00575175	Up	PEKT02000002_C_auris_B8441
B9J08_000782	CFL4	0.77796	0.00765846	0.00276702	Up	PEKT02000002_C_auris_B8441
B9J08_001450	CFL4	2.32	4.07e-07	4.82e-08	Up	PEKT02000003_C_auris_B8441
B9J08_004886	CFL4	2.49	0.00110748	0.000304737	Up	PEKT02000009_C_auris_B8441
B9J08_001410	CFT1	-0.636836	0.000196097	4.37e-05	Down	PEKT02000003_C_auris_B8441
B9J08_002050	CGI121	-1.18	2.03e-07	2.27e-08	Down	PEKT02000005_C_auris_B8441
B9J08_002214	CGR1	-1.84	3.22e-24	1.98e-26	Down	PEKT02000005_C_auris_B8441
B9J08_003046	CHA1	-0.975104	0.0124791	0.0048245	Down	PEKT02000007_C_auris_B8441
B9J08_000704	CHD1	0.587394	0.000693616	0.000180276	Up	PEKT02000002_C_auris_B8441
B9J08_005295	CHO1	0.694525	0.000351714	8.41e-05	Up	PEKT02000010_C_auris_B8441
B9J08_003879	CHS2	-0.686694	3.58e-05	6.44e-06	Down	PEKT02000007_C_auris_B8441
B9J08_004972	CHS4	0.631086	0.0106843	0.00404115	Up	PEKT02000010_C_auris_B8441
B9J08_002761	CHT3	0.669007	0.000335025	7.95e-05	Up	PEKT02000007_C_auris_B8441
B9J08_002183	CHT4	-0.995082	1.46e-05	2.4e-06	Down	PEKT02000005_C_auris_B8441
B9J08_002221	CHZ1	-1.2	2.92e-12	1.22e-13	Down	PEKT02000005_C_auris_B8441
B9J08_001118	CIC1	1	0.00159276	0.00046227	Up	PEKT02000003_C_auris_B8441
B9J08_000960	CIN4	-1.06	0.0284605	0.0124538	Down	PEKT02000002_C_auris_B8441
B9J08_000502	CIR1	-1.22	2.34e-06	3.23e-07	Down	PEKT02000001_C_auris_B8441
B9J08_000419	CIR2	1.6	1.82e-09	1.41e-10	Up	PEKT02000001_C_auris_B8441
B9J08_004116	CKA1	0.747311	0.00163633	0.000477959	Up	PEKT02000008_C_auris_B8441
B9J08_003115	CKS1	-1.01	3.17e-07	3.68e-08	Down	PEKT02000007_C_auris_B8441
B9J08_004028	CLA4	0.65086	0.00664154	0.00235883	Up	PEKT02000007_C_auris_B8441
B9J08_004162	CLB4	0.912662	0.000948128	0.00025648	Up	PEKT02000008_C_auris_B8441
B9J08_002206	CLC1	-1.39	3.7e-20	3.51e-22	Down	PEKT02000005_C_auris_B8441
B9J08_000166	CLF1	0.628076	0.0158441	0.00636416	Up	PEKT02000001_C_auris_B8441
B9J08_002220	CLG1	0.716971	0.00133362	0.000377878	Up	PEKT02000005_C_auris_B8441
B9J08_004493	CLU1	1.16	3.41e-10	2.23e-11	Up	PEKT02000009_C_auris_B8441
B9J08_003786	CMC2	-1.33	1.87e-10	1.17e-11	Down	PEKT02000007_C_auris_B8441
B9J08_002876	CMD1	-1.9	6.75e-35	1.13e-37	Down	PEKT02000007_C_auris_B8441
B9J08_001145	CMG1	-0.866038	0.000516983	0.000130213	Down	PEKT02000003_C_auris_B8441
B9J08_000285	CMK1	0.611201	0.00376767	0.0012346	Up	PEKT02000001_C_auris_B8441
B9J08_004787	CMR3	0.671085	0.00235538	0.000726116	Up	PEKT02000009_C_auris_B8441
B9J08_001732	CNB1	-1.16	1.59e-10	9.77e-12	Down	PEKT02000004_C_auris_B8441
B9J08_004208	COA1	-0.768131	2.59e-06	3.63e-07	Down	PEKT02000008_C_auris_B8441
B9J08_005425	COA3	-0.788147	4.57e-05	8.47e-06	Down	PEKT02000010_C_auris_B8441
B9J08_002765	COA6	-1.4	1.17e-14	3.11e-16	Down	PEKT02000007_C_auris_B8441
B9J08_001311	COF1	-1.45	5.34e-19	6.16e-21	Down	PEKT02000003_C_auris_B8441
B9J08_003178	COG6	0.732892	0.00151445	0.000437288	Up	PEKT02000007_C_auris_B8441
B9J08_000176	COG7	-0.788445	0.000424019	0.000104052	Down	PEKT02000001_C_auris_B8441
B9J08_003536	COG8	-0.994718	1.45e-07	1.58e-08	Down	PEKT02000007_C_auris_B8441
B9J08_000836	COQ11	-0.587461	0.000445331	0.000109862	Down	PEKT02000002_C_auris_B8441
B9J08_004122	COQ2	1.08	1.59e-07	1.75e-08	Up	PEKT02000008_C_auris_B8441
B9J08_003631	COQ5	-0.882558	1.41e-09	1.08e-10	Down	PEKT02000007_C_auris_B8441
B9J08_001281	COQ6	0.808684	0.000138861	2.95e-05	Up	PEKT02000003_C_auris_B8441
B9J08_002063	COQ7	-1.18	1.65e-13	5.46e-15	Down	PEKT02000005_C_auris_B8441
B9J08_003973	COR1	1.04	8.66e-11	5.03e-12	Up	PEKT02000007_C_auris_B8441
B9J08_001993	COX11	-1.03	1.27e-10	7.53e-12	Down	PEKT02000005_C_auris_B8441
B9J08_003005	COX12	-1.04	3.54e-07	4.15e-08	Down	PEKT02000007_C_auris_B8441
B9J08_000140	COX13	-0.696008	1.64e-05	2.7e-06	Down	PEKT02000001_C_auris_B8441
B9J08_001863	COX15	1.29	7.2e-12	3.36e-13	Up	PEKT02000004_C_auris_B8441
B9J08_001264	COX16	-0.853694	0.000429111	0.000105541	Down	PEKT02000003_C_auris_B8441
B9J08_005465	COX20	-1	3.89e-06	5.58e-07	Down	PEKT02000010_C_auris_B8441
B9J08_000143	COX4	-1.17	1.44e-10	8.67e-12	Down	PEKT02000001_C_auris_B8441
B9J08_000339	COX5	-0.979883	4.6e-12	2.03e-13	Down	PEKT02000001_C_auris_B8441
B9J08_004273	COX6	-0.759359	9.67e-07	1.23e-07	Down	PEKT02000008_C_auris_B8441
B9J08_003183	COX8	-1.52	1.03e-12	3.94e-14	Down	PEKT02000007_C_auris_B8441
B9J08_005231	CPA1	-0.931197	9.2e-10	6.78e-11	Down	PEKT02000010_C_auris_B8441
B9J08_002469	CPA2	0.713749	0.00137412	0.000392424	Up	PEKT02000006_C_auris_B8441
B9J08_004558	CPP1	0.858385	0.0018957	0.000566066	Up	PEKT02000009_C_auris_B8441
B9J08_002099	CPR6	-1.32	1.36e-08	1.21e-09	Down	PEKT02000005_C_auris_B8441
B9J08_004115	CPR6	0.725104	0.000119238	2.5e-05	Up	PEKT02000008_C_auris_B8441
B9J08_000693	CRM1	0.637178	6.38e-05	1.23e-05	Up	PEKT02000002_C_auris_B8441
B9J08_001951	CSA1	3.65	8.39e-08	8.76e-09	Up	PEKT02000005_C_auris_B8441
B9J08_003598	CSH3	-0.947657	5.7e-10	3.97e-11	Down	PEKT02000007_C_auris_B8441
B9J08_003927	CSI2	0.69066	0.0419078	0.0194671	Up	PEKT02000007_C_auris_B8441
B9J08_001220	CSM3	0.925852	0.0038475	0.00126771	Up	PEKT02000003_C_auris_B8441
B9J08_003500	CSP37	-1.47	3.25e-12	1.36e-13	Down	PEKT02000007_C_auris_B8441
B9J08_005493	CTA1	-1.29	1.57e-12	6.2e-14	Down	PEKT02000010_C_auris_B8441
B9J08_001249	CTA26	1.03	0.000103188	2.09e-05	Up	PEKT02000003_C_auris_B8441
B9J08_003781	CTA6	-1.53	4.83e-08	4.81e-09	Down	PEKT02000007_C_auris_B8441
B9J08_002218	CTA7	-0.647149	0.0471402	0.022373	Down	PEKT02000005_C_auris_B8441
B9J08_001120	CTA8	0.799557	0.000650194	0.000167659	Up	PEKT02000003_C_auris_B8441
B9J08_002015	CTA9	-1.09	1.71e-08	1.56e-09	Down	PEKT02000005_C_auris_B8441
B9J08_004861	CTF1	0.608069	0.00879639	0.00322561	Up	PEKT02000009_C_auris_B8441
B9J08_002335	CTF8	-0.764336	0.00403709	0.0013467	Down	PEKT02000006_C_auris_B8441
B9J08_002634	CTK1	0.635428	0.00207315	0.00062908	Up	PEKT02000007_C_auris_B8441
B9J08_001872	CTK3	-0.724129	0.00780472	0.00282713	Down	PEKT02000004_C_auris_B8441
B9J08_001749	CTO1	-0.758348	8.32e-05	1.63e-05	Down	PEKT02000004_C_auris_B8441
B9J08_001856	CTR1	-1.1	0.000157096	3.41e-05	Down	PEKT02000004_C_auris_B8441
B9J08_000258	CTR2	-1.47	6.52e-07	7.97e-08	Down	PEKT02000001_C_auris_B8441
B9J08_004697	CTR86	-0.753601	3.79e-05	6.88e-06	Down	PEKT02000009_C_auris_B8441
B9J08_000395	CTR9	1.02	1.68e-08	1.53e-09	Up	PEKT02000001_C_auris_B8441
B9J08_003961	CWC15	-1.63	4.6e-16	9.11e-18	Down	PEKT02000007_C_auris_B8441
B9J08_002294	CWC2	1.05	0.00274382	0.000860157	Up	PEKT02000006_C_auris_B8441
B9J08_004022	CWC21	0.854198	0.025371	0.0108895	Up	PEKT02000007_C_auris_B8441
B9J08_004743	CWC23	-0.649758	0.0167384	0.00677634	Down	PEKT02000009_C_auris_B8441
B9J08_002872	CWC24	-0.846987	0.0273437	0.0118786	Down	PEKT02000007_C_auris_B8441
B9J08_005351	CWH43	0.729453	0.00121812	0.000339387	Up	PEKT02000010_C_auris_B8441
B9J08_000491	CYB2	-0.751761	0.000342807	8.16e-05	Down	PEKT02000001_C_auris_B8441
B9J08_001535	CYB2	1.7	0.000522181	0.000131638	Up	PEKT02000004_C_auris_B8441
B9J08_003804	CYC1	-1.16	2.2e-07	2.48e-08	Down	PEKT02000007_C_auris_B8441
B9J08_004671	CYC2	-0.613942	0.000911321	0.000244488	Down	PEKT02000009_C_auris_B8441
B9J08_004339	CYK3	0.772866	0.00182196	0.000541333	Up	PEKT02000008_C_auris_B8441
B9J08_002142	CYP1	-1.64	3.39e-29	1.07e-31	Down	PEKT02000005_C_auris_B8441
B9J08_000648	CYP5	-0.95247	2.87e-08	2.72e-09	Down	PEKT02000002_C_auris_B8441
B9J08_000174	CYS3	1.4	5.69e-15	1.38e-16	Up	PEKT02000001_C_auris_B8441
B9J08_004618	CYS4	0.714378	0.000407455	9.97e-05	Up	PEKT02000009_C_auris_B8441
B9J08_000173	CYT1	0.688627	0.00138773	0.000397085	Up	PEKT02000001_C_auris_B8441
B9J08_000801	DAD3	-0.766242	0.000772457	0.000203654	Down	PEKT02000002_C_auris_B8441
B9J08_000452	DAD4	-1.03	0.0146517	0.00580002	Down	PEKT02000001_C_auris_B8441
B9J08_003863	DAG7	-1.19	2.25e-09	1.76e-10	Down	PEKT02000007_C_auris_B8441
B9J08_005028	DAL1	0.715354	0.00134571	0.000381808	Up	PEKT02000010_C_auris_B8441
B9J08_004472	DAL8	-1.75	2.04e-05	3.42e-06	Down	PEKT02000009_C_auris_B8441
B9J08_004099	DAL9	-0.996005	1.82e-06	2.44e-07	Down	PEKT02000007_C_auris_B8441
B9J08_001847	DAP1	-1.17	2.22e-08	2.07e-09	Down	PEKT02000004_C_auris_B8441
B9J08_002151	DAP2	-1.29	1.08e-06	1.38e-07	Down	PEKT02000005_C_auris_B8441
B9J08_005086	DAS2	0.810302	0.0134122	0.00523263	Up	PEKT02000010_C_auris_B8441
B9J08_004170	DBP2	0.953955	2.56e-07	2.91e-08	Up	PEKT02000008_C_auris_B8441
B9J08_001363	DBP3	1.41	0.0230826	0.00977416	Up	PEKT02000003_C_auris_B8441
B9J08_001745	DBP5	0.836197	1.02e-06	1.3e-07	Up	PEKT02000004_C_auris_B8441
B9J08_005116	DBP8	1.12	0.00319263	0.00102105	Up	PEKT02000010_C_auris_B8441
B9J08_005373	DBP9	1.91	1.44e-08	1.3e-09	Up	PEKT02000010_C_auris_B8441
B9J08_003680	DBR1	0.90422	0.00050807	0.000127325	Up	PEKT02000007_C_auris_B8441
B9J08_003410	DCN1	-1.25	5.99e-10	4.21e-11	Down	PEKT02000007_C_auris_B8441
B9J08_002318	DCR1	0.888754	0.000354025	8.48e-05	Up	PEKT02000006_C_auris_B8441
B9J08_000412	DDC1	1.07	0.00176791	0.00052396	Up	PEKT02000001_C_auris_B8441
B9J08_004741	DDI3	-1.09	2.23e-06	3.05e-07	Down	PEKT02000009_C_auris_B8441
B9J08_002124	DED1	1.74	1.28e-17	1.93e-19	Up	PEKT02000005_C_auris_B8441
B9J08_002653	DEM1	-0.80121	0.00102036	0.000278676	Down	PEKT02000007_C_auris_B8441
B9J08_000869	DEP1	0.594216	0.00480006	0.00164497	Up	PEKT02000002_C_auris_B8441
B9J08_001876	DET1	-0.638006	0.00209696	0.000636695	Down	PEKT02000004_C_auris_B8441
B9J08_002433	DFG10	-0.688163	0.00787297	0.00285331	Down	PEKT02000006_C_auris_B8441
B9J08_004279	DFG16	0.714315	0.0476475	0.0226682	Up	PEKT02000008_C_auris_B8441
B9J08_002188	DFG5	-0.980708	3.72e-09	3.02e-10	Down	PEKT02000005_C_auris_B8441
B9J08_000856	DFR1	-1.12	5.37e-08	5.42e-09	Down	PEKT02000002_C_auris_B8441
B9J08_001682	DGA1	-0.843537	4.52e-05	8.35e-06	Down	PEKT02000004_C_auris_B8441
B9J08_003324	DGK1	0.782352	9.72e-05	1.95e-05	Up	PEKT02000007_C_auris_B8441
B9J08_002289	DHH1	1.07	3.37e-06	4.79e-07	Up	PEKT02000006_C_auris_B8441
B9J08_002883	DIB1	-0.740996	0.00943062	0.00349854	Down	PEKT02000007_C_auris_B8441
B9J08_000527	DID2	-1.28	6.23e-15	1.54e-16	Down	PEKT02000002_C_auris_B8441
B9J08_003516	DIF1	-1.37	8.14e-08	8.45e-09	Down	PEKT02000007_C_auris_B8441
B9J08_002508	DIM1	0.934471	0.00101553	0.000276981	Up	PEKT02000006_C_auris_B8441
B9J08_003620	DIP2	1.17	0.000743249	0.000194973	Up	PEKT02000007_C_auris_B8441
B9J08_000507	DLT1	0.834775	2.7e-07	3.09e-08	Up	PEKT02000002_C_auris_B8441
B9J08_002167	DMA2	0.71258	0.000244752	5.61e-05	Up	PEKT02000005_C_auris_B8441
B9J08_002376	DML1	-0.954737	2.77e-06	3.9e-07	Down	PEKT02000006_C_auris_B8441
B9J08_000435	DNF1	0.984347	3.42e-05	6.13e-06	Up	PEKT02000001_C_auris_B8441
B9J08_001603	DOC1	-0.871836	2.21e-05	3.75e-06	Down	PEKT02000004_C_auris_B8441
B9J08_005451	DOS2	-0.660622	0.0055364	0.00192924	Down	PEKT02000010_C_auris_B8441
B9J08_003594	DOT4	0.77937	0.00112686	0.000311117	Up	PEKT02000007_C_auris_B8441
B9J08_000378	DOT6	0.772432	0.000325429	7.67e-05	Up	PEKT02000001_C_auris_B8441
B9J08_004578	DPB11	0.6607	0.00198477	0.00059894	Up	PEKT02000009_C_auris_B8441
B9J08_003525	DPH2	0.611802	0.0179344	0.00733392	Up	PEKT02000007_C_auris_B8441
B9J08_000589	DPM1	-0.94679	1.77e-07	1.96e-08	Down	PEKT02000002_C_auris_B8441
B9J08_000761	DPM3	-1.56	4.8e-08	4.78e-09	Down	PEKT02000002_C_auris_B8441
B9J08_004993	DPS1-1	0.892903	1.81e-06	2.42e-07	Up	PEKT02000010_C_auris_B8441
B9J08_002783	DQD1	-1.34	5.34e-14	1.58e-15	Down	PEKT02000007_C_auris_B8441
B9J08_004088	DRE2	0.787629	2.47e-05	4.26e-06	Up	PEKT02000007_C_auris_B8441
B9J08_004231	DRG1	-0.727385	0.000136085	2.88e-05	Down	PEKT02000008_C_auris_B8441
B9J08_001512	DRS1	2.15	3.76e-09	3.06e-10	Up	PEKT02000003_C_auris_B8441
B9J08_005070	DSE1	0.588965	0.00743313	0.00267731	Up	PEKT02000010_C_auris_B8441
B9J08_000509	DSF2	-0.652687	0.0013202	0.000373587	Down	PEKT02000002_C_auris_B8441
B9J08_003578	DSK2	0.828125	4.32e-06	6.35e-07	Up	PEKT02000007_C_auris_B8441
B9J08_000580	DSS4	-0.804548	0.00478595	0.00163924	Down	PEKT02000002_C_auris_B8441
B9J08_004357	DUG1	0.677497	5.71e-06	8.61e-07	Up	PEKT02000008_C_auris_B8441
B9J08_000732	DUG3	-1.48	1.78e-11	9.13e-13	Down	PEKT02000002_C_auris_B8441
B9J08_005202	DUO1	-1.61	4.99e-11	2.75e-12	Down	PEKT02000010_C_auris_B8441
B9J08_001945	DUS1	1.34	2.43e-05	4.16e-06	Up	PEKT02000004_C_auris_B8441
B9J08_003641	DUS3	0.792631	0.00980935	0.00366824	Up	PEKT02000007_C_auris_B8441
B9J08_003859	DYN2	-1.6	1.5e-11	7.56e-13	Down	PEKT02000007_C_auris_B8441
B9J08_002638	DYS1	0.808279	0.000654337	0.000168849	Up	PEKT02000007_C_auris_B8441
B9J08_000294	EAF6	-0.862836	0.00130331	0.000367593	Down	PEKT02000001_C_auris_B8441
B9J08_005419	EAP1	1.25	1.77e-05	2.95e-06	Up	PEKT02000010_C_auris_B8441
B9J08_002408	EBP1	2.41	2.61e-34	4.85e-37	Up	PEKT02000006_C_auris_B8441
B9J08_004526	ECM14	-0.845404	0.000328916	7.77e-05	Down	PEKT02000009_C_auris_B8441
B9J08_001224	ECM17	1.61	5.91e-15	1.44e-16	Up	PEKT02000003_C_auris_B8441
B9J08_000482	ECM27	-0.681241	0.000577593	0.000146789	Down	PEKT02000001_C_auris_B8441
B9J08_003643	ECM3	0.862364	0.00365422	0.00118839	Up	PEKT02000007_C_auris_B8441
B9J08_004466	ECM38	-0.788821	0.00966696	0.003606	Down	PEKT02000008_C_auris_B8441
B9J08_004576	ECM5	0.927098	0.000197363	4.41e-05	Up	PEKT02000009_C_auris_B8441
B9J08_001184	EDC1	0.911331	0.0322148	0.0143843	Up	PEKT02000003_C_auris_B8441
B9J08_000914	EFB1	0.783511	2.37e-05	4.06e-06	Up	PEKT02000002_C_auris_B8441
B9J08_002834	EFG1	0.812043	3.13e-05	5.54e-06	Up	PEKT02000007_C_auris_B8441
B9J08_001316	EFM3	1.01	0.002699	0.000844599	Up	PEKT02000003_C_auris_B8441
B9J08_003141	EFM4	-0.586866	0.0012059	0.00033541	Down	PEKT02000007_C_auris_B8441
B9J08_002772	EFT2	1.22	2.32e-14	6.4e-16	Up	PEKT02000007_C_auris_B8441
B9J08_002345	EGD2	-0.858606	9.27e-08	9.81e-09	Down	PEKT02000006_C_auris_B8441
B9J08_000780	EHD3	0.659507	0.000368661	8.88e-05	Up	PEKT02000002_C_auris_B8441
B9J08_000776	EHT1	1.1	3.31e-08	3.19e-09	Up	PEKT02000002_C_auris_B8441
B9J08_003379	ELC1	-0.943621	8.19e-06	1.27e-06	Down	PEKT02000007_C_auris_B8441
B9J08_004504	ELF1	0.687906	0.00145725	0.000419687	Up	PEKT02000009_C_auris_B8441
B9J08_001444	ELF1	-1.15	2.83e-12	1.18e-13	Down	PEKT02000003_C_auris_B8441
B9J08_002849	ELM1	-0.61048	0.0119732	0.00459994	Down	PEKT02000007_C_auris_B8441
B9J08_002207	ELP2	1.04	0.0047154	0.00160894	Up	PEKT02000005_C_auris_B8441
B9J08_000279	EMC4	-1.27	6.08e-08	6.17e-09	Down	PEKT02000001_C_auris_B8441
B9J08_000366	EMC5	-1.14	2.63e-10	1.69e-11	Down	PEKT02000001_C_auris_B8441
B9J08_005029	EMI1	-0.825064	2.59e-06	3.62e-07	Down	PEKT02000010_C_auris_B8441
B9J08_001492	EMW1	2.23	4.41e-12	1.93e-13	Up	PEKT02000003_C_auris_B8441
B9J08_000969	ENA2	0.862101	2.13e-06	2.88e-07	Up	PEKT02000002_C_auris_B8441
B9J08_002109	ENG1	1.06	1.32e-08	1.17e-09	Up	PEKT02000005_C_auris_B8441
B9J08_000274	ENO1	0.693982	0.00962498	0.00358855	Up	PEKT02000001_C_auris_B8441
B9J08_002120	ENP2	1.22	9.87e-05	1.98e-05	Up	PEKT02000005_C_auris_B8441
B9J08_003649	ENT3	1.02	3.53e-07	4.13e-08	Up	PEKT02000007_C_auris_B8441
B9J08_002679	EPL1	0.617697	0.00175813	0.000520734	Up	PEKT02000007_C_auris_B8441
B9J08_005141	ERB1	2.1	9.44e-13	3.55e-14	Up	PEKT02000010_C_auris_B8441
B9J08_001608	ERD1	-0.813106	8.59e-07	1.08e-07	Down	PEKT02000004_C_auris_B8441
B9J08_001407	ERD2	-1.06	6.98e-07	8.61e-08	Down	PEKT02000003_C_auris_B8441
B9J08_002484	ERF1	0.684842	0.00136311	0.000387689	Up	PEKT02000006_C_auris_B8441
B9J08_000627	ERF2	-0.907328	0.000371713	8.97e-05	Down	PEKT02000002_C_auris_B8441
B9J08_000261	ERG1	0.866978	0.000433845	0.000106867	Up	PEKT02000001_C_auris_B8441
B9J08_003125	ERG20	-0.902854	6.78e-09	5.71e-10	Down	PEKT02000007_C_auris_B8441
B9J08_003026	ERG24	-0.956106	8.58e-08	9e-09	Down	PEKT02000007_C_auris_B8441
B9J08_000367	ERG25	0.70547	0.000181472	3.97e-05	Up	PEKT02000001_C_auris_B8441
B9J08_005230	ERG251	-1.08	8.27e-14	2.56e-15	Down	PEKT02000010_C_auris_B8441
B9J08_004245	ERG27	-0.864606	2.46e-07	2.78e-08	Down	PEKT02000008_C_auris_B8441
B9J08_002817	ERG28	-1.09	3.51e-06	5.03e-07	Down	PEKT02000007_C_auris_B8441
B9J08_003345	ERG29	-0.741973	9.66e-05	1.93e-05	Down	PEKT02000007_C_auris_B8441
B9J08_002349	ERG5	-0.655457	2.17e-05	3.66e-06	Down	PEKT02000006_C_auris_B8441
B9J08_002696	ERJ5	-1.09	5.37e-11	3e-12	Down	PEKT02000007_C_auris_B8441
B9J08_001365	ERO1	0.870025	6.62e-06	1.01e-06	Up	PEKT02000003_C_auris_B8441
B9J08_005011	ERP3	-0.637013	0.000116197	2.42e-05	Down	PEKT02000010_C_auris_B8441
B9J08_000243	ERP5	-0.822978	2.1e-07	2.36e-08	Down	PEKT02000001_C_auris_B8441
B9J08_004759	ERV14	-1.3	1.13e-08	9.75e-10	Down	PEKT02000009_C_auris_B8441
B9J08_005093	ERV2	-1.16	1.21e-08	1.05e-09	Down	PEKT02000010_C_auris_B8441
B9J08_000039	ERV25	-0.776714	0.00129646	0.000364938	Down	PEKT02000001_C_auris_B8441
B9J08_001728	ERV41	0.793754	0.0068015	0.00241817	Up	PEKT02000004_C_auris_B8441
B9J08_005047	ERV46	0.646139	0.000325247	7.66e-05	Up	PEKT02000010_C_auris_B8441
B9J08_004898	ESBP6	0.719455	0.00137345	0.000391845	Up	PEKT02000010_C_auris_B8441
B9J08_000025	ESS1	-0.796832	0.00017742	3.88e-05	Down	PEKT02000001_C_auris_B8441
B9J08_000786	EST1	1.32	2.96e-08	2.82e-09	Up	PEKT02000002_C_auris_B8441
B9J08_001770	ETP1	-0.64078	0.00198477	0.00059883	Down	PEKT02000004_C_auris_B8441
B9J08_002532	ETT1	0.655354	0.00639887	0.00226431	Up	PEKT02000006_C_auris_B8441
B9J08_001509	EXM2	-0.762178	0.00191685	0.000574164	Down	PEKT02000003_C_auris_B8441
B9J08_002914	FAD1	-1.32	1.75e-13	5.87e-15	Down	PEKT02000007_C_auris_B8441
B9J08_004590	FAD2	1.06	2.59e-09	2.04e-10	Up	PEKT02000009_C_auris_B8441
B9J08_004149	FAD3	1.9	2.66e-16	4.88e-18	Up	PEKT02000008_C_auris_B8441
B9J08_005040	FAF1	1.11	0.00132938	0.000376432	Up	PEKT02000010_C_auris_B8441
B9J08_002420	FAS2	0.953231	3.78e-06	5.43e-07	Up	PEKT02000006_C_auris_B8441
B9J08_005239	FBA1	-1.26	1.14e-07	1.22e-08	Down	PEKT02000010_C_auris_B8441
B9J08_003576	FCP1	0.957582	0.000143153	3.06e-05	Up	PEKT02000007_C_auris_B8441
B9J08_001232	FCR1	1.71	3.21e-18	4.3e-20	Up	PEKT02000003_C_auris_B8441
B9J08_002435	FCY21	1.59	8.7e-26	4.05e-28	Up	PEKT02000006_C_auris_B8441
B9J08_001737	FCY23	1.25	8.37e-05	1.65e-05	Up	PEKT02000004_C_auris_B8441
B9J08_004513	FCY24	-0.759716	0.00138407	0.000395522	Down	PEKT02000009_C_auris_B8441
B9J08_004753	FESUR1	0.672406	0.00035137	8.39e-05	Up	PEKT02000009_C_auris_B8441
B9J08_002717	FGR10	-1.31	1.94e-11	9.99e-13	Down	PEKT02000007_C_auris_B8441
B9J08_000333	FGR16	-0.956569	0.00101777	0.00027778	Down	PEKT02000001_C_auris_B8441
B9J08_005389	FGR47	0.652358	0.00808817	0.00293732	Up	PEKT02000010_C_auris_B8441
B9J08_004235	FIG4	-1.26	2.16e-10	1.38e-11	Down	PEKT02000008_C_auris_B8441
B9J08_004384	FIP1	0.77524	0.00012049	2.53e-05	Up	PEKT02000008_C_auris_B8441
B9J08_000899	FIS1	-0.839963	0.00179077	0.000531066	Down	PEKT02000002_C_auris_B8441
B9J08_002860	FKH2	0.618915	0.00435293	0.00146177	Up	PEKT02000007_C_auris_B8441
B9J08_002795	FLU1	0.591173	0.00364942	0.00118547	Up	PEKT02000007_C_auris_B8441
B9J08_004223	FMC1	-1.47	4.8e-20	4.82e-22	Down	PEKT02000008_C_auris_B8441
B9J08_005229	FMN1	-1.17	2.62e-08	2.47e-09	Down	PEKT02000010_C_auris_B8441
B9J08_002011	FMO1	-0.593433	0.0221991	0.00937111	Down	PEKT02000005_C_auris_B8441
B9J08_002599	FMP25	0.678804	0.000482936	0.000120397	Up	PEKT02000007_C_auris_B8441
B9J08_002598	FMP32	-1.39	1.97e-13	6.72e-15	Down	PEKT02000007_C_auris_B8441
B9J08_000517	FMP42	0.715068	0.000840508	0.000224083	Up	PEKT02000002_C_auris_B8441
B9J08_001853	FMP52	-1.12	1.23e-10	7.24e-12	Down	PEKT02000004_C_auris_B8441
B9J08_004507	FMS1	0.830551	0.00160588	0.000466974	Up	PEKT02000009_C_auris_B8441
B9J08_001330	FOL1	1.4	1.05e-11	5.1e-13	Up	PEKT02000003_C_auris_B8441
B9J08_005496	FPG1	-1.17	1.14e-08	9.86e-10	Down	PEKT02000010_C_auris_B8441
B9J08_002038	FPR2	-0.90763	2.64e-05	4.56e-06	Down	PEKT02000005_C_auris_B8441
B9J08_004959	FPR3	1.94	9.68e-12	4.66e-13	Up	PEKT02000010_C_auris_B8441
B9J08_000701	FRE10	2.1	3.43e-35	5.11e-38	Up	PEKT02000002_C_auris_B8441
B9J08_004468	FRP1	2.08	3.4e-05	6.09e-06	Up	PEKT02000008_C_auris_B8441
B9J08_002951	FRP6	-0.711215	0.0486997	0.0232943	Down	PEKT02000007_C_auris_B8441
B9J08_002911	FRQ1	-1.05	7.07e-10	5.07e-11	Down	PEKT02000007_C_auris_B8441
B9J08_000975	FRS2	0.900882	8.35e-07	1.05e-07	Up	PEKT02000002_C_auris_B8441
B9J08_005526	FSF1	1.2	3.28e-07	3.81e-08	Up	PEKT02000010_C_auris_B8441
B9J08_000519	FSH1	-1.61	7.03e-20	7.46e-22	Down	PEKT02000002_C_auris_B8441
B9J08_004810	FSH1	-0.739646	0.0014356	0.000412384	Down	PEKT02000009_C_auris_B8441
B9J08_004360	FSH3	0.65408	0.0169762	0.00687892	Up	PEKT02000008_C_auris_B8441
B9J08_000170	FTH1	1.01	0.0123617	0.00476991	Up	PEKT02000001_C_auris_B8441
B9J08_001207	FUM12	0.746026	4.14e-06	6.03e-07	Up	PEKT02000003_C_auris_B8441
B9J08_004230	FUN12	0.884534	7.9e-07	9.86e-08	Up	PEKT02000008_C_auris_B8441
B9J08_000887	FUN30	1.29	6.75e-08	6.88e-09	Up	PEKT02000002_C_auris_B8441
B9J08_004076	FUR1	0.878027	4.54e-05	8.39e-06	Up	PEKT02000007_C_auris_B8441
B9J08_000649	FYV4	-0.77247	0.00122705	0.000342432	Down	PEKT02000002_C_auris_B8441
B9J08_001712	GAA1	-0.654365	0.000114915	2.39e-05	Down	PEKT02000004_C_auris_B8441
B9J08_001591	GAD1	-1	0.000105176	2.14e-05	Down	PEKT02000004_C_auris_B8441
B9J08_003585	GAL4	0.951488	0.000103968	2.11e-05	Up	PEKT02000007_C_auris_B8441
B9J08_001672	GAP1	0.779825	1.02e-05	1.62e-06	Up	PEKT02000004_C_auris_B8441
B9J08_002280	GAP4	2.06	2.8e-41	2.08e-44	Up	PEKT02000006_C_auris_B8441
B9J08_001573	GAR1	1.78	6.24e-17	1.04e-18	Up	PEKT02000004_C_auris_B8441
B9J08_002524	GAT1	0.846119	0.0218989	0.00921995	Up	PEKT02000006_C_auris_B8441
B9J08_001717	GAT2	1.3	0.0328356	0.0147837	Up	PEKT02000004_C_auris_B8441
B9J08_000226	GBP2	1.04	8.39e-08	8.78e-09	Up	PEKT02000001_C_auris_B8441
B9J08_003894	GCD11	1.19	1.57e-12	6.2e-14	Up	PEKT02000007_C_auris_B8441
B9J08_004767	GCD2	1.47	1.46e-10	8.87e-12	Up	PEKT02000009_C_auris_B8441
B9J08_000260	GCD6	1.27	3.2e-09	2.55e-10	Up	PEKT02000001_C_auris_B8441
B9J08_003589	GCN1	0.740853	3.49e-06	4.99e-07	Up	PEKT02000007_C_auris_B8441
B9J08_004446	GCN20	-0.688661	0.00468855	0.00159716	Down	PEKT02000008_C_auris_B8441
B9J08_003172	GCN20	0.9372	2.37e-07	2.67e-08	Up	PEKT02000007_C_auris_B8441
B9J08_005133	GCN5	1.05	3.79e-05	6.88e-06	Up	PEKT02000010_C_auris_B8441
B9J08_001605	GCS1	1.81	9.95e-24	6.67e-26	Up	PEKT02000004_C_auris_B8441
B9J08_003609	GCV2	0.742818	0.000708567	0.000184689	Up	PEKT02000007_C_auris_B8441
B9J08_000484	GCV3	-1.53	1.07e-22	7.76e-25	Down	PEKT02000001_C_auris_B8441
B9J08_004525	GCY1	-1.09	0.043938	0.0205834	Down	PEKT02000009_C_auris_B8441
B9J08_004192	GDH2	0.680861	0.0271317	0.0117663	Up	PEKT02000008_C_auris_B8441
B9J08_005447	GDI1	0.647906	0.00293984	0.000930905	Up	PEKT02000010_C_auris_B8441
B9J08_000420	GDS1	1.14	6.85e-07	8.44e-08	Up	PEKT02000001_C_auris_B8441
B9J08_003310	GEA2	0.736076	0.000279581	6.5e-05	Up	PEKT02000007_C_auris_B8441
B9J08_005512	GEF1	0.598457	0.0100854	0.003794	Up	PEKT02000010_C_auris_B8441
B9J08_001650	GET1	-0.81225	0.00012556	2.65e-05	Down	PEKT02000004_C_auris_B8441
B9J08_002744	GET2	-0.665327	0.00548782	0.00191129	Down	PEKT02000007_C_auris_B8441
B9J08_002632	GFA1	0.728422	2.16e-06	2.93e-07	Up	PEKT02000007_C_auris_B8441
B9J08_003346	GID8	-0.871789	0.00027041	6.26e-05	Down	PEKT02000007_C_auris_B8441
B9J08_003370	GIG1	0.884742	0.00279559	0.000878987	Up	PEKT02000007_C_auris_B8441
B9J08_004873	GIM3	-1.44	4.84e-17	7.83e-19	Down	PEKT02000009_C_auris_B8441
B9J08_005303	GIM4	-1.2	2.61e-09	2.06e-10	Down	PEKT02000010_C_auris_B8441
B9J08_001008	GIP4	0.754285	0.00611917	0.00215395	Up	PEKT02000002_C_auris_B8441
B9J08_002138	GIR2	-0.68181	0.000194708	4.34e-05	Down	PEKT02000005_C_auris_B8441
B9J08_001329	GIS2	0.650806	0.000118468	2.48e-05	Up	PEKT02000003_C_auris_B8441
B9J08_000503	GIT1	-0.887877	4.04e-06	5.84e-07	Down	PEKT02000001_C_auris_B8441
B9J08_002243	GIT3	1.25	3.42e-06	4.87e-07	Up	PEKT02000006_C_auris_B8441
B9J08_003202	GIT4	-0.784401	0.00444298	0.00149577	Down	PEKT02000007_C_auris_B8441
B9J08_000462	GLC7	0.91775	4.42e-06	6.52e-07	Up	PEKT02000001_C_auris_B8441
B9J08_001386	GLC8	-0.997749	3.22e-11	1.71e-12	Down	PEKT02000003_C_auris_B8441
B9J08_000404	GLE2	1.24	2.59e-08	2.43e-09	Up	PEKT02000001_C_auris_B8441
B9J08_005226	GLK1	-1.12	9.77e-06	1.55e-06	Down	PEKT02000010_C_auris_B8441
B9J08_004561	GLN1	0.58778	0.0010742	0.000294779	Up	PEKT02000009_C_auris_B8441
B9J08_004355	GLN3	0.747867	0.00517173	0.00178966	Up	PEKT02000008_C_auris_B8441
B9J08_003290	GLN4	1.26	3.76e-10	2.5e-11	Up	PEKT02000007_C_auris_B8441
B9J08_003819	GLR1	0.617579	0.00320598	0.00102591	Up	PEKT02000007_C_auris_B8441
B9J08_000613	GLT1	1.08	4.05e-10	2.7e-11	Up	PEKT02000002_C_auris_B8441
B9J08_005328	GNA1	-0.761444	0.00459837	0.00156131	Down	PEKT02000010_C_auris_B8441
B9J08_000953	GON7	-0.695971	0.000513159	0.000128765	Down	PEKT02000002_C_auris_B8441
B9J08_003449	GPD1	0.892243	2.67e-07	3.04e-08	Up	PEKT02000007_C_auris_B8441
B9J08_003684	GPD2	0.619349	0.000953273	0.000258403	Up	PEKT02000007_C_auris_B8441
B9J08_004330	GPI10	-0.982488	0.0028004	0.00088102	Down	PEKT02000008_C_auris_B8441
B9J08_001397	GPI14	-0.87658	5.34e-06	8e-07	Down	PEKT02000003_C_auris_B8441
B9J08_000749	GPI15	-0.762117	0.0136619	0.00534021	Down	PEKT02000002_C_auris_B8441
B9J08_002468	GPI19	-1.13	5.11e-05	9.57e-06	Down	PEKT02000006_C_auris_B8441
B9J08_002564	GPI2	0.812086	0.0124346	0.00480264	Up	PEKT02000006_C_auris_B8441
B9J08_003371	GPM2	0.926844	0.000671827	0.000173988	Up	PEKT02000007_C_auris_B8441
B9J08_004704	GPN2	-1.01	4.51e-09	3.72e-10	Down	PEKT02000009_C_auris_B8441
B9J08_003775	GPN3	1.17	0.0146517	0.00579903	Up	PEKT02000007_C_auris_B8441
B9J08_004881	GRC3	-1.16	0.000219983	4.98e-05	Down	PEKT02000009_C_auris_B8441
B9J08_004665	GRH1	0.744756	0.00348096	0.00112556	Up	PEKT02000009_C_auris_B8441
B9J08_003708	GRS1	0.911426	7.22e-07	8.94e-08	Up	PEKT02000007_C_auris_B8441
B9J08_005432	GRX5	-0.856723	3.14e-05	5.58e-06	Down	PEKT02000010_C_auris_B8441
B9J08_003470	GSG1	-0.911173	0.000181892	3.98e-05	Down	PEKT02000007_C_auris_B8441
B9J08_004998	GSH2	0.73008	0.00133426	0.00037831	Up	PEKT02000010_C_auris_B8441
B9J08_002155	GTB1	-1.14	6.53e-12	3.03e-13	Down	PEKT02000005_C_auris_B8441
B9J08_003030	GTF1	-1.54	2.4e-14	6.66e-16	Down	PEKT02000007_C_auris_B8441
B9J08_004588	GTR1	0.906765	0.000663384	0.000171431	Up	PEKT02000009_C_auris_B8441
B9J08_000584	GTS1	0.815349	0.000184098	4.05e-05	Up	PEKT02000002_C_auris_B8441
B9J08_005528	GUA1	1.17	5.36e-06	8.04e-07	Up	PEKT02000010_C_auris_B8441
B9J08_001156	GUS1	0.852161	2.78e-08	2.63e-09	Up	PEKT02000003_C_auris_B8441
B9J08_004380	GUT1	0.978454	4.5e-05	8.28e-06	Up	PEKT02000008_C_auris_B8441
B9J08_001799	GUT2	0.927795	7.18e-11	4.11e-12	Up	PEKT02000004_C_auris_B8441
B9J08_003218	GVP36	-1.17	6.34e-12	2.93e-13	Down	PEKT02000007_C_auris_B8441
B9J08_002476	GZF3	0.598994	0.0261805	0.0112856	Up	PEKT02000006_C_auris_B8441
B9J08_001826	HAC1	-1.28	3.45e-10	2.26e-11	Down	PEKT02000004_C_auris_B8441
B9J08_001594	HAP2	-0.601775	0.00193632	0.000581077	Down	PEKT02000004_C_auris_B8441
B9J08_004457	HAP3	0.888435	0.00131334	0.000371157	Up	PEKT02000008_C_auris_B8441
B9J08_005483	HAP31	-0.772363	6.36e-05	1.22e-05	Down	PEKT02000010_C_auris_B8441
B9J08_004322	HAS1	1.55	1.39e-07	1.52e-08	Up	PEKT02000008_C_auris_B8441
B9J08_002002	HBR3	1.3	0.000110363	2.27e-05	Up	PEKT02000005_C_auris_B8441
B9J08_002209	HCA4	0.70978	0.00919847	0.00340044	Up	PEKT02000005_C_auris_B8441
B9J08_003546	HCM1	1.42	2.87e-08	2.72e-09	Up	PEKT02000007_C_auris_B8441
B9J08_002004	HDA2	0.837478	0.00398901	0.00132695	Up	PEKT02000005_C_auris_B8441
B9J08_001439	HEK2	-0.969521	1.82e-08	1.67e-09	Down	PEKT02000003_C_auris_B8441
B9J08_003319	HEL1	0.787074	0.00752738	0.00271406	Up	PEKT02000007_C_auris_B8441
B9J08_005408	HEL2	1.13	7.55e-05	1.47e-05	Up	PEKT02000010_C_auris_B8441
B9J08_001887	HEM1	0.7525	0.00475113	0.00162485	Up	PEKT02000004_C_auris_B8441
B9J08_001503	HEM12	-0.952004	6.45e-09	5.41e-10	Down	PEKT02000003_C_auris_B8441
B9J08_004372	HEM2	0.903912	4.14e-07	4.91e-08	Up	PEKT02000008_C_auris_B8441
B9J08_003738	HEM3	1.12	1.3e-10	7.73e-12	Up	PEKT02000007_C_auris_B8441
B9J08_004298	HER2	0.65924	0.00797478	0.00289318	Up	PEKT02000008_C_auris_B8441
B9J08_002732	HET1	-1.33	2.01e-19	2.2e-21	Down	PEKT02000007_C_auris_B8441
B9J08_004669	HFL1	-0.849978	0.000376193	9.09e-05	Down	PEKT02000009_C_auris_B8441
B9J08_004946	HGC1	2.15	2.23e-15	4.82e-17	Up	PEKT02000010_C_auris_B8441
B9J08_000938	HGT10	-1.66	2.4e-14	6.69e-16	Down	PEKT02000002_C_auris_B8441
B9J08_002250	HGT12	-2.13	0.00429256	0.0014399	Down	PEKT02000006_C_auris_B8441
B9J08_002659	HGT17	-2.74	1.23e-10	7.28e-12	Down	PEKT02000007_C_auris_B8441
B9J08_002660	HGT17	-2.14	0.0019328	0.000579401	Down	PEKT02000007_C_auris_B8441
B9J08_005025	HGT19	-2.06	0.00115193	0.000318683	Down	PEKT02000010_C_auris_B8441
B9J08_005568	HGT2	-1.83	0.0208322	0.0087285	Down	PEKT02000013_C_auris_B8441
B9J08_004692	HGT3	-1.02	2.05e-07	2.29e-08	Down	PEKT02000009_C_auris_B8441
B9J08_002480	HGT7	2.51	4.9e-13	1.78e-14	Up	PEKT02000006_C_auris_B8441
B9J08_002073	HHF22	-1.88	8.23e-39	7.66e-42	Down	PEKT02000005_C_auris_B8441
B9J08_003369	HHF22	-1.4	6.52e-11	3.66e-12	Down	PEKT02000007_C_auris_B8441
B9J08_002072	HHT21	-1.57	2.26e-27	8.84e-30	Down	PEKT02000005_C_auris_B8441
B9J08_005247	HIS1	-0.715723	9.17e-06	1.44e-06	Down	PEKT02000010_C_auris_B8441
B9J08_002114	HIS2	-0.765077	1.05e-05	1.68e-06	Down	PEKT02000005_C_auris_B8441
B9J08_003463	HIS4	1.01	1.09e-06	1.39e-07	Up	PEKT02000007_C_auris_B8441
B9J08_003531	HIS5	0.62989	0.00447601	0.00150894	Up	PEKT02000007_C_auris_B8441
B9J08_002215	HIT1	-0.915623	0.000574799	0.000145972	Down	PEKT02000005_C_auris_B8441
B9J08_003224	HMG1	0.783608	1.09e-05	1.75e-06	Up	PEKT02000007_C_auris_B8441
B9J08_003049	HNM1	-0.670035	0.00162023	0.00047263	Down	PEKT02000007_C_auris_B8441
B9J08_000238	HNT1	-0.625006	0.000402496	9.82e-05	Down	PEKT02000001_C_auris_B8441
B9J08_002838	HOF1	-0.618291	0.000391598	9.51e-05	Down	PEKT02000007_C_auris_B8441
B9J08_004369	HOG1	-10.78	4.12e-94	7.67e-98	Down	PEKT02000008_C_auris_B8441
B9J08_004040	HOL1	0.837397	0.0129914	0.00505636	Up	PEKT02000007_C_auris_B8441
B9J08_003646	HOM2	1.11	7.67e-10	5.54e-11	Up	PEKT02000007_C_auris_B8441
B9J08_002171	HPA2	-0.890449	0.000264328	6.1e-05	Down	PEKT02000005_C_auris_B8441
B9J08_004804	HPD1	-1.54	2.62e-06	3.67e-07	Down	PEKT02000009_C_auris_B8441
B9J08_003078	HPT1	1.18	4.62e-06	6.82e-07	Up	PEKT02000007_C_auris_B8441
B9J08_005482	HRD1	-1.08	3.61e-07	4.24e-08	Down	PEKT02000010_C_auris_B8441
B9J08_003095	HRP1	1.05	5.36e-08	5.4e-09	Up	PEKT02000007_C_auris_B8441
B9J08_000313	HRQ2	-0.761844	0.0117996	0.00451786	Down	PEKT02000001_C_auris_B8441
B9J08_002235	HRR25	0.865737	0.000157094	3.4e-05	Up	PEKT02000005_C_auris_B8441
B9J08_002369	HRT1	-1.01	2.13e-06	2.89e-07	Down	PEKT02000006_C_auris_B8441
B9J08_004240	HSE1	-0.591121	0.00958118	0.00356687	Down	PEKT02000008_C_auris_B8441
B9J08_002800	HSH49	-0.982581	0.0126696	0.00490863	Down	PEKT02000007_C_auris_B8441
B9J08_000153	HSK3	-0.91737	0.000301749	7.06e-05	Down	PEKT02000001_C_auris_B8441
B9J08_002967	HSP10	-0.621203	2.51e-05	4.34e-06	Down	PEKT02000007_C_auris_B8441
B9J08_001940	HSP12	-3.19	6.62e-24	4.31e-26	Down	PEKT02000004_C_auris_B8441
B9J08_003991	HSP60	1.68	5.36e-19	6.28e-21	Up	PEKT02000007_C_auris_B8441
B9J08_000483	HSP70	-0.782274	0.00135786	0.00038576	Down	PEKT02000001_C_auris_B8441
B9J08_004918	HSP90	1.42	6.28e-18	8.76e-20	Up	PEKT02000010_C_auris_B8441
B9J08_000009	HSX11	1.2	2.19e-05	3.71e-06	Up	PEKT02000001_C_auris_B8441
B9J08_005144	HTA2	-0.639992	5.49e-05	1.03e-05	Down	PEKT02000010_C_auris_B8441
B9J08_003996	HTA3	-1.5	2.35e-24	1.35e-26	Down	PEKT02000007_C_auris_B8441
B9J08_000788	HTS1	0.846641	5.66e-08	5.73e-09	Up	PEKT02000002_C_auris_B8441
B9J08_004316	HUA1	0.656137	0.0148321	0.00589698	Up	PEKT02000008_C_auris_B8441
B9J08_004745	HUT1	-0.832596	0.00121812	0.000339487	Down	PEKT02000009_C_auris_B8441
B9J08_002454	HYM1	-1.15	4.25e-06	6.21e-07	Down	PEKT02000006_C_auris_B8441
B9J08_003442	HYR1	-1.01	5.13e-11	2.85e-12	Down	PEKT02000007_C_auris_B8441
B9J08_004100	HYR3	-1.73	8.06e-20	8.7e-22	Down	PEKT02000007_C_auris_B8441
B9J08_004301	HYS2	0.750573	0.00956851	0.00356038	Up	PEKT02000008_C_auris_B8441
B9J08_004565	ICE2	0.738278	0.00913886	0.003375	Up	PEKT02000009_C_auris_B8441
B9J08_002272	ICP55	0.930707	2.83e-05	4.96e-06	Up	PEKT02000006_C_auris_B8441
B9J08_004224	IDH1	-1.12	6.27e-15	1.56e-16	Down	PEKT02000008_C_auris_B8441
B9J08_001421	IDI1	-0.734753	0.000482936	0.000120282	Down	PEKT02000003_C_auris_B8441
B9J08_000980	IDP2	-1.28	6.51e-10	4.63e-11	Down	PEKT02000002_C_auris_B8441
B9J08_004110	IFF3	0.681921	0.0139171	0.00546066	Up	PEKT02000008_C_auris_B8441
B9J08_001155	IFF6	0.726717	0.0415113	0.0192535	Up	PEKT02000003_C_auris_B8441
B9J08_002089	IFG3	-1.1	6.63e-11	3.75e-12	Down	PEKT02000005_C_auris_B8441
B9J08_001179	IFU5	-0.925198	5.07e-07	6.06e-08	Down	PEKT02000003_C_auris_B8441
B9J08_001200	IGO2	-1.21	3.29e-12	1.38e-13	Down	PEKT02000003_C_auris_B8441
B9J08_004251	IKI1	-0.821925	0.00304571	0.000969527	Down	PEKT02000008_C_auris_B8441
B9J08_003671	ILM1	0.831308	0.00305885	0.000974279	Up	PEKT02000007_C_auris_B8441
B9J08_001624	ILS1	0.910014	9.95e-08	1.06e-08	Up	PEKT02000004_C_auris_B8441
B9J08_002629	ILV2	0.636386	0.000582769	0.00014843	Up	PEKT02000007_C_auris_B8441
B9J08_004459	ILV6	0.995423	4.87e-07	5.8e-08	Up	PEKT02000008_C_auris_B8441
B9J08_000075	IMH3	0.702588	0.00173651	0.000513361	Up	PEKT02000001_C_auris_B8441
B9J08_000056	IML1	-0.756718	2.78e-05	4.84e-06	Down	PEKT02000001_C_auris_B8441
B9J08_003674	IMP1	1.07	0.00197251	0.000593405	Up	PEKT02000007_C_auris_B8441
B9J08_001801	IMP2'	-0.915849	1.37e-05	2.22e-06	Down	PEKT02000004_C_auris_B8441
B9J08_002762	INO1	-1.14	8.5e-05	1.68e-05	Down	PEKT02000007_C_auris_B8441
B9J08_005275	INO4	-1.22	6.32e-06	9.62e-07	Down	PEKT02000010_C_auris_B8441
B9J08_000504	INP51	-0.862138	5.98e-06	9.06e-07	Down	PEKT02000001_C_auris_B8441
B9J08_004734	INP52	0.61929	0.00186964	0.000556891	Up	PEKT02000009_C_auris_B8441
B9J08_003602	IPI3	1.43	1.56e-06	2.04e-07	Up	PEKT02000007_C_auris_B8441
B9J08_002400	IPK2	-0.888786	5.93e-07	7.18e-08	Down	PEKT02000006_C_auris_B8441
B9J08_001348	IPL1	0.646243	0.0432262	0.0201937	Up	PEKT02000003_C_auris_B8441
B9J08_000498	IPP1	-0.918252	5.46e-10	3.79e-11	Down	PEKT02000001_C_auris_B8441
B9J08_004082	IPT1	0.719529	0.00696815	0.00249168	Up	PEKT02000007_C_auris_B8441
B9J08_003917	IRC25	-0.648001	0.00325285	0.00104454	Down	PEKT02000007_C_auris_B8441
B9J08_003156	IRC3	-0.753208	0.000712891	0.000186249	Down	PEKT02000007_C_auris_B8441
B9J08_001229	ISA2	-1.4	2.02e-16	3.57e-18	Down	PEKT02000003_C_auris_B8441
B9J08_005170	ISD11	-0.722448	0.000106612	2.18e-05	Down	PEKT02000010_C_auris_B8441
B9J08_002651	ISM1	0.725267	0.000189575	4.18e-05	Up	PEKT02000007_C_auris_B8441
B9J08_003823	IST1	-0.856806	0.000705643	0.000183664	Down	PEKT02000007_C_auris_B8441
B9J08_005097	ISU1	-0.692059	7.25e-05	1.4e-05	Down	PEKT02000010_C_auris_B8441
B9J08_002868	ITT1	-1.49	1.24e-13	3.98e-15	Down	PEKT02000007_C_auris_B8441
B9J08_001652	JAC1	-1.31	1.36e-11	6.71e-13	Down	PEKT02000004_C_auris_B8441
B9J08_003839	JID1	-0.806713	9.61e-05	1.91e-05	Down	PEKT02000007_C_auris_B8441
B9J08_000523	JJJ2	-0.743792	0.000949715	0.000257086	Down	PEKT02000002_C_auris_B8441
B9J08_003006	JLP2	-1.39	7.1e-14	2.13e-15	Down	PEKT02000007_C_auris_B8441
B9J08_004388	JSN1	0.741945	5.49e-05	1.03e-05	Up	PEKT02000008_C_auris_B8441
B9J08_002467	KAP104	1.52	1.03e-12	3.96e-14	Up	PEKT02000006_C_auris_B8441
B9J08_005084	KAP123	0.84635	0.00191634	0.000573655	Up	PEKT02000010_C_auris_B8441
B9J08_000946	KAP95	0.860098	2.36e-05	4.03e-06	Up	PEKT02000002_C_auris_B8441
B9J08_000981	KAR4	-0.878236	0.0115291	0.00439929	Down	PEKT02000002_C_auris_B8441
B9J08_001115	KAR5	-0.762854	0.0263845	0.0113981	Down	PEKT02000003_C_auris_B8441
B9J08_002506	KEL3	0.904221	0.000138984	2.96e-05	Up	PEKT02000006_C_auris_B8441
B9J08_004636	KEM1	0.671253	0.000372025	8.98e-05	Up	PEKT02000009_C_auris_B8441
B9J08_000469	KGD2	0.759316	9.68e-06	1.53e-06	Up	PEKT02000001_C_auris_B8441
B9J08_002945	KIC1	0.79911	0.000157096	3.41e-05	Up	PEKT02000007_C_auris_B8441
B9J08_004970	KIP3	0.708692	0.0447457	0.0210482	Up	PEKT02000010_C_auris_B8441
B9J08_002068	KIS1	1.26	2.4e-06	3.33e-07	Up	PEKT02000005_C_auris_B8441
B9J08_004129	KRE30	1.06	9.61e-09	8.24e-10	Up	PEKT02000008_C_auris_B8441
B9J08_002263	KRE6	0.690103	0.000156805	3.39e-05	Up	PEKT02000006_C_auris_B8441
B9J08_002262	KRE6	0.727487	0.0120416	0.00463292	Up	PEKT02000006_C_auris_B8441
B9J08_001471	KRR1	1.21	1.71e-05	2.83e-06	Up	PEKT02000003_C_auris_B8441
B9J08_001878	KRS1	1.13	2.22e-08	2.06e-09	Up	PEKT02000004_C_auris_B8441
B9J08_004567	KSH1	-1.94	4.6e-16	9.15e-18	Down	PEKT02000009_C_auris_B8441
B9J08_000526	KSH1	0.743351	0.000986583	0.000268167	Up	PEKT02000002_C_auris_B8441
B9J08_002960	KTI11	0.873242	0.000381846	9.24e-05	Up	PEKT02000007_C_auris_B8441
B9J08_003123	KTR2	-0.671488	0.00108574	0.00029815	Down	PEKT02000007_C_auris_B8441
B9J08_001997	KTR4	-1.07	5.43e-06	8.15e-07	Down	PEKT02000005_C_auris_B8441
B9J08_005050	KXD1	-1.16	0.000143761	3.07e-05	Down	PEKT02000010_C_auris_B8441
B9J08_004239	LAG1	-0.707341	2.69e-05	4.67e-06	Down	PEKT02000008_C_auris_B8441
B9J08_002962	LAP3	-0.913581	8.95e-07	1.13e-07	Down	PEKT02000007_C_auris_B8441
B9J08_004737	LAT1	0.822811	7.24e-07	8.98e-08	Up	PEKT02000009_C_auris_B8441
B9J08_004909	LCB1	0.848593	2.94e-07	3.38e-08	Up	PEKT02000010_C_auris_B8441
B9J08_000324	LCB4	0.882553	0.000593336	0.000151563	Up	PEKT02000001_C_auris_B8441
B9J08_004626	LCP5	1.11	0.00102733	0.000280963	Up	PEKT02000009_C_auris_B8441
B9J08_002485	LEM3	0.648481	0.0109233	0.00413766	Up	PEKT02000006_C_auris_B8441
B9J08_001346	LEO1	0.630868	0.0218989	0.00921741	Up	PEKT02000003_C_auris_B8441
B9J08_004781	LEU1	0.62171	0.00577127	0.00201967	Up	PEKT02000009_C_auris_B8441
B9J08_000390	LEU5	0.804054	0.0045332	0.00153327	Up	PEKT02000001_C_auris_B8441
B9J08_003079	LHS1	-0.711495	0.000156652	3.39e-05	Down	PEKT02000007_C_auris_B8441
B9J08_001135	LIA1	1.27	1.04e-11	5.02e-13	Up	PEKT02000003_C_auris_B8441
B9J08_004867	LIG1	-0.646963	0.0081569	0.0029638	Down	PEKT02000009_C_auris_B8441
B9J08_000128	LIH1	-0.639105	0.00624446	0.00220734	Down	PEKT02000001_C_auris_B8441
B9J08_001691	LIN1	-0.86873	5.99e-06	9.08e-07	Down	PEKT02000004_C_auris_B8441
B9J08_004156	LIP1	0.752721	0.0143886	0.00567781	Up	PEKT02000008_C_auris_B8441
B9J08_004172	LIP1	2.07	0.00200959	0.000607924	Up	PEKT02000008_C_auris_B8441
B9J08_005143	LOA1	-0.742192	0.000117563	2.45e-05	Down	PEKT02000010_C_auris_B8441
B9J08_000976	LPD1	0.799616	1.77e-06	2.36e-07	Up	PEKT02000002_C_auris_B8441
B9J08_000548	LPE10	-0.619703	0.00368248	0.00119895	Down	PEKT02000002_C_auris_B8441
B9J08_001405	LPL1	-0.923763	0.000713798	0.000186716	Down	PEKT02000003_C_auris_B8441
B9J08_004096	LPX1	-1.14	3.9e-06	5.62e-07	Down	PEKT02000007_C_auris_B8441
B9J08_001829	LSB6	-0.713345	0.000175351	3.83e-05	Down	PEKT02000004_C_auris_B8441
B9J08_000650	LSC1	0.672672	0.000828811	0.000220348	Up	PEKT02000002_C_auris_B8441
B9J08_001035	LSM12	0.611238	0.019512	0.00806254	Up	PEKT02000002_C_auris_B8441
B9J08_001026	LSM4	-0.997449	8.04e-06	1.25e-06	Down	PEKT02000002_C_auris_B8441
B9J08_005449	LSM5	-0.642961	0.00117237	0.000324774	Down	PEKT02000010_C_auris_B8441
B9J08_002609	LSM6	-1.54	8.15e-17	1.39e-18	Down	PEKT02000007_C_auris_B8441
B9J08_004077	LSM7	-0.993059	9.44e-09	8.08e-10	Down	PEKT02000007_C_auris_B8441
B9J08_003721	LSO2	0.833487	3.89e-05	7.08e-06	Up	PEKT02000007_C_auris_B8441
B9J08_000071	LSP1	0.617422	0.00026047	5.99e-05	Up	PEKT02000001_C_auris_B8441
B9J08_002558	LST7	-0.651674	0.0117787	0.00450769	Down	PEKT02000006_C_auris_B8441
B9J08_004117	LTV1	1.05	0.000593035	0.000151376	Up	PEKT02000008_C_auris_B8441
B9J08_004539	LYP1	-0.663414	0.00947783	0.00352135	Down	PEKT02000009_C_auris_B8441
B9J08_002853	LYS144	-0.946079	0.000337155	8e-05	Down	PEKT02000007_C_auris_B8441
B9J08_003271	LYS2	0.66142	0.000923728	0.000248219	Up	PEKT02000007_C_auris_B8441
B9J08_000015	LYS21	-0.823935	7.78e-05	1.52e-05	Down	PEKT02000001_C_auris_B8441
B9J08_001966	LYS5	-1.14	7.56e-08	7.81e-09	Down	PEKT02000005_C_auris_B8441
B9J08_002503	MAD1	-0.81552	0.000499558	0.000125099	Down	PEKT02000006_C_auris_B8441
B9J08_005136	MAD2	-0.736696	0.000479706	0.000119324	Down	PEKT02000010_C_auris_B8441
B9J08_000497	MAF1	-1.03	4.07e-10	2.72e-11	Down	PEKT02000001_C_auris_B8441
B9J08_005065	MAG1	-0.906667	0.000198126	4.43e-05	Down	PEKT02000010_C_auris_B8441
B9J08_005343	MAK10	0.761059	0.0360913	0.0163972	Up	PEKT02000010_C_auris_B8441
B9J08_000286	MAK21	1.1	0.000213786	4.82e-05	Up	PEKT02000001_C_auris_B8441
B9J08_004663	MAK32	-0.932149	3.61e-05	6.49e-06	Down	PEKT02000009_C_auris_B8441
B9J08_002483	MAK5	1.51	4.49e-08	4.43e-09	Up	PEKT02000006_C_auris_B8441
B9J08_001255	MAL2	-1.01	0.000361895	8.71e-05	Down	PEKT02000003_C_auris_B8441
B9J08_002168	MAL31	-0.78878	0.00125513	0.00035097	Down	PEKT02000005_C_auris_B8441
B9J08_000636	MAS1	0.608117	0.00515223	0.00178195	Up	PEKT02000002_C_auris_B8441
B9J08_001452	MAS2	0.929799	1.66e-05	2.75e-06	Up	PEKT02000003_C_auris_B8441
B9J08_002970	MBF1	-0.864916	9.14e-10	6.7e-11	Down	PEKT02000007_C_auris_B8441
B9J08_002344	MBP1	-0.761221	0.00203017	0.000614528	Down	PEKT02000006_C_auris_B8441
B9J08_001955	MCA1	0.769885	5.89e-05	1.12e-05	Up	PEKT02000005_C_auris_B8441
B9J08_005162	MCH1	0.824752	0.000105176	2.14e-05	Up	PEKT02000010_C_auris_B8441
B9J08_002585	MCH2	0.854376	3.27e-05	5.82e-06	Up	PEKT02000007_C_auris_B8441
B9J08_001178	MCI4	-1.53	3.94e-15	8.95e-17	Down	PEKT02000003_C_auris_B8441
B9J08_003278	MCM1	0.94126	5.07e-08	5.08e-09	Up	PEKT02000007_C_auris_B8441
B9J08_005476	MCM2	0.642201	0.00131439	0.000371698	Up	PEKT02000010_C_auris_B8441
B9J08_005122	MCT1	-0.754678	0.00220065	0.000673502	Down	PEKT02000010_C_auris_B8441
B9J08_003466	MDH1-3	-1.19	8.2e-08	8.52e-09	Down	PEKT02000007_C_auris_B8441
B9J08_000129	MDM35	-0.911352	1.4e-08	1.25e-09	Down	PEKT02000001_C_auris_B8441
B9J08_001696	MDM36	-0.842805	1.22e-05	1.97e-06	Down	PEKT02000004_C_auris_B8441
B9J08_002041	MDN1	0.928549	5.8e-05	1.1e-05	Up	PEKT02000005_C_auris_B8441
B9J08_003981	MDR1	2.91	3.29e-13	1.16e-14	Up	PEKT02000007_C_auris_B8441
B9J08_000368	MDR2	0.91924	0.00403375	0.00134483	Up	PEKT02000001_C_auris_B8441
B9J08_005461	MED11	-1.64	8.94e-22	6.99e-24	Down	PEKT02000010_C_auris_B8441
B9J08_003029	MED18	-1.24	5.08e-11	2.81e-12	Down	PEKT02000007_C_auris_B8441
B9J08_005384	MED19	-1.05	8.21e-06	1.28e-06	Down	PEKT02000010_C_auris_B8441
B9J08_002016	MED22	-1.11	0.0019845	0.000598119	Down	PEKT02000005_C_auris_B8441
B9J08_000647	MED6	0.88969	0.0311398	0.0138174	Up	PEKT02000002_C_auris_B8441
B9J08_002370	MED7	-0.658663	0.000591128	0.000150669	Down	PEKT02000006_C_auris_B8441
B9J08_004924	MED9	1.13	0.00372147	0.00121525	Up	PEKT02000010_C_auris_B8441
B9J08_004147	MEF1	1.34	2.65e-13	9.16e-15	Up	PEKT02000008_C_auris_B8441
B9J08_004297	MES1	0.678547	0.000797629	0.000211316	Up	PEKT02000008_C_auris_B8441
B9J08_003552	MET10	1.33	1.19e-09	9.07e-11	Up	PEKT02000007_C_auris_B8441
B9J08_003742	MET12	0.868983	4.83e-05	8.98e-06	Up	PEKT02000007_C_auris_B8441
B9J08_005307	MET16	0.619574	0.00260251	0.000812468	Up	PEKT02000010_C_auris_B8441
B9J08_000180	MET18	0.730853	0.00130307	0.000367285	Up	PEKT02000001_C_auris_B8441
B9J08_003280	MET28	1	1.22e-05	1.97e-06	Up	PEKT02000007_C_auris_B8441
B9J08_003403	MET30	0.818853	0.000234512	5.35e-05	Up	PEKT02000007_C_auris_B8441
B9J08_000382	MET6	0.618765	0.0064722	0.00229267	Up	PEKT02000001_C_auris_B8441
B9J08_001684	MEU1	0.68844	0.000190589	4.23e-05	Up	PEKT02000004_C_auris_B8441
B9J08_001846	MEX67	1.28	3.42e-09	2.74e-10	Up	PEKT02000004_C_auris_B8441
B9J08_000051	MGM101	-1.18	4.28e-10	2.87e-11	Down	PEKT02000001_C_auris_B8441
B9J08_003170	MGR2	-0.701242	7.28e-05	1.41e-05	Down	PEKT02000007_C_auris_B8441
B9J08_003938	MHF1	1.14	0.00714087	0.00256274	Up	PEKT02000007_C_auris_B8441
B9J08_003261	MIA40	1.46	3.7e-15	8.27e-17	Up	PEKT02000007_C_auris_B8441
B9J08_000983	MIC10	-1.26	4.97e-15	1.18e-16	Down	PEKT02000002_C_auris_B8441
B9J08_003169	MIC19	-1.02	1.82e-08	1.67e-09	Down	PEKT02000007_C_auris_B8441
B9J08_003697	MIC26	-0.709038	0.00028744	6.71e-05	Down	PEKT02000007_C_auris_B8441
B9J08_002989	MIC60	-0.847847	5.58e-07	6.74e-08	Down	PEKT02000007_C_auris_B8441
B9J08_002219	MIG1	0.818575	0.00544695	0.00189503	Up	PEKT02000005_C_auris_B8441
B9J08_002567	MIM1	0.603058	0.00592022	0.0020751	Up	PEKT02000006_C_auris_B8441
B9J08_005123	MIS11	0.768901	0.000113717	2.36e-05	Up	PEKT02000010_C_auris_B8441
B9J08_002677	MIS12	1.84	4.71e-18	6.4e-20	Up	PEKT02000007_C_auris_B8441
B9J08_003885	MIT1	-1.13	1.77e-12	7.08e-14	Down	PEKT02000007_C_auris_B8441
B9J08_002556	MIX14	-0.96865	2.11e-06	2.85e-07	Down	PEKT02000006_C_auris_B8441
B9J08_003418	MIX17	1.37	1.57e-12	6.18e-14	Up	PEKT02000007_C_auris_B8441
B9J08_004707	MKT1	-0.861327	1.78e-06	2.36e-07	Down	PEKT02000009_C_auris_B8441
B9J08_004074	MLC2	-0.592392	0.0435703	0.020395	Down	PEKT02000007_C_auris_B8441
B9J08_004108	MLT1	-2.55	5.56e-05	1.05e-05	Down	PEKT02000008_C_auris_B8441
B9J08_004427	MME1	0.785696	0.0089823	0.00330716	Up	PEKT02000008_C_auris_B8441
B9J08_002502	MMS2	-0.623951	0.000712891	0.000186346	Down	PEKT02000006_C_auris_B8441
B9J08_000741	MMS21	-0.785225	0.0154169	0.00617251	Down	PEKT02000002_C_auris_B8441
B9J08_004494	MMT1	0.848681	0.000107951	2.22e-05	Up	PEKT02000009_C_auris_B8441
B9J08_004650	MNN26	0.717676	0.0128387	0.00498262	Up	PEKT02000009_C_auris_B8441
B9J08_001907	MNT1	0.724975	0.000933061	0.000251362	Up	PEKT02000004_C_auris_B8441
B9J08_003196	MOD5	0.95403	0.000112379	2.32e-05	Up	PEKT02000007_C_auris_B8441
B9J08_005452	MODF	0.713628	0.00991748	0.00371606	Up	PEKT02000010_C_auris_B8441
B9J08_001838	MON1	-0.777175	0.0056371	0.00196958	Down	PEKT02000004_C_auris_B8441
B9J08_004912	MPC3	-0.621661	0.00274684	0.000861614	Down	PEKT02000010_C_auris_B8441
B9J08_003906	MPP10	1.64	0.0328023	0.0147504	Up	PEKT02000007_C_auris_B8441
B9J08_004652	MPS1	0.807869	0.00197552	0.000594678	Up	PEKT02000009_C_auris_B8441
B9J08_001412	MPS3	-1.22	3.27e-09	2.61e-10	Down	PEKT02000003_C_auris_B8441
B9J08_004627	MPT5	0.983471	4.23e-06	6.18e-07	Up	PEKT02000009_C_auris_B8441
B9J08_005411	MRE11	0.597887	0.0189891	0.0078182	Up	PEKT02000010_C_auris_B8441
B9J08_000328	MRF1	1.43	0.0129914	0.00505445	Up	PEKT02000001_C_auris_B8441
B9J08_001062	MRH4	0.776012	0.00116051	0.000321271	Up	PEKT02000003_C_auris_B8441
B9J08_003905	MRM2	1.96	0.0151038	0.00602464	Up	PEKT02000007_C_auris_B8441
B9J08_001077	MRN1	1.08	1.39e-06	1.8e-07	Up	PEKT02000003_C_auris_B8441
B9J08_002934	MRP10	-1.02	5.14e-07	6.17e-08	Down	PEKT02000007_C_auris_B8441
B9J08_005312	MRP17	-0.831858	3.1e-05	5.48e-06	Down	PEKT02000010_C_auris_B8441
B9J08_003011	MRP21	-1.06	6.54e-11	3.69e-12	Down	PEKT02000007_C_auris_B8441
B9J08_005149	MRP8	-0.867387	0.000112571	2.33e-05	Down	PEKT02000010_C_auris_B8441
B9J08_003605	MRPL19	0.985254	0.00343101	0.00110783	Up	PEKT02000007_C_auris_B8441
B9J08_004085	MRPL20	1.07	5.53e-09	4.59e-10	Up	PEKT02000007_C_auris_B8441
B9J08_003596	MRPL22	0.708587	0.000153196	3.3e-05	Up	PEKT02000007_C_auris_B8441
B9J08_004668	MRPL27	0.757368	0.000995337	0.000270732	Up	PEKT02000009_C_auris_B8441
B9J08_001607	MRPL3	1.32	6.63e-11	3.76e-12	Up	PEKT02000004_C_auris_B8441
B9J08_000156	MRPL31	-0.828842	0.000238425	5.45e-05	Down	PEKT02000001_C_auris_B8441
B9J08_002622	MRPL33	-0.666596	0.000498348	0.000124517	Down	PEKT02000007_C_auris_B8441
B9J08_004486	MRPL37	-1.48	5.42e-14	1.61e-15	Down	PEKT02000009_C_auris_B8441
B9J08_002779	MRPL38	-1	1.03e-09	7.72e-11	Down	PEKT02000007_C_auris_B8441
B9J08_000038	MRPL39	-1.06	3.82e-09	3.11e-10	Down	PEKT02000001_C_auris_B8441
B9J08_001843	MRPL40	-0.889799	8.27e-10	6e-11	Down	PEKT02000004_C_auris_B8441
B9J08_002693	MRPL44	-0.596717	0.00211147	0.00064228	Down	PEKT02000007_C_auris_B8441
B9J08_000734	MRPL49	-0.808769	0.000577756	0.000146967	Down	PEKT02000002_C_auris_B8441
B9J08_002802	MRPL50	-0.598418	0.0186481	0.00766046	Down	PEKT02000007_C_auris_B8441
B9J08_000698	MRPL6	0.776148	6.33e-05	1.21e-05	Up	PEKT02000002_C_auris_B8441
B9J08_001128	MRPL7	0.627239	0.000564135	0.000143054	Up	PEKT02000003_C_auris_B8441
B9J08_002473	MRPS28	0.902015	2.1e-07	2.36e-08	Up	PEKT02000006_C_auris_B8441
B9J08_005012	MRPS35	1.52	2.27e-13	7.78e-15	Up	PEKT02000010_C_auris_B8441
B9J08_003560	MRPS5	1.3	6.22e-15	1.53e-16	Up	PEKT02000007_C_auris_B8441
B9J08_003935	MRPS9	0.718226	0.000181958	3.99e-05	Up	PEKT02000007_C_auris_B8441
B9J08_001006	MRS2	-0.634087	0.00882923	0.00324216	Down	PEKT02000002_C_auris_B8441
B9J08_003802	MRX1	0.974559	2.37e-05	4.05e-06	Up	PEKT02000007_C_auris_B8441
B9J08_005197	MRX7	-1.28	0.000103288	2.09e-05	Down	PEKT02000010_C_auris_B8441
B9J08_001574	MRX8	-0.674543	0.00136411	0.000388295	Down	PEKT02000004_C_auris_B8441
B9J08_003230	MSB1	0.979578	9.93e-05	2e-05	Up	PEKT02000007_C_auris_B8441
B9J08_000159	MSB2	0.922004	2.43e-05	4.18e-06	Up	PEKT02000001_C_auris_B8441
B9J08_003776	MSC2	0.611856	0.0185667	0.00761668	Up	PEKT02000007_C_auris_B8441
B9J08_000425	MSC6	1.81	2.75e-16	5.16e-18	Up	PEKT02000001_C_auris_B8441
B9J08_001910	MSI3	1.2	2.81e-12	1.15e-13	Up	PEKT02000004_C_auris_B8441
B9J08_004400	MSM1	0.989703	0.000190467	4.21e-05	Up	PEKT02000008_C_auris_B8441
B9J08_002840	MSN4	-1.03	0.000183508	4.03e-05	Down	PEKT02000007_C_auris_B8441
B9J08_004850	MSP1	-0.982083	2.11e-08	1.95e-09	Down	PEKT02000009_C_auris_B8441
B9J08_002301	MSS116	0.94374	5.77e-05	1.09e-05	Up	PEKT02000006_C_auris_B8441
B9J08_002358	MSS4	-0.699547	5.82e-05	1.1e-05	Down	PEKT02000006_C_auris_B8441
B9J08_003256	MST1	-0.705279	7.81e-05	1.53e-05	Down	PEKT02000007_C_auris_B8441
B9J08_000843	MTC1	0.849223	9.97e-05	2.01e-05	Up	PEKT02000002_C_auris_B8441
B9J08_001598	MTO1	0.893959	0.00704741	0.00252527	Up	PEKT02000004_C_auris_B8441
B9J08_004181	MTR3	0.933064	0.000645666	0.000166372	Up	PEKT02000008_C_auris_B8441
B9J08_003795	MTR4	0.870587	0.000657434	0.000169771	Up	PEKT02000007_C_auris_B8441
B9J08_001009	MTW1	-1.08	3.55e-06	5.08e-07	Down	PEKT02000002_C_auris_B8441
B9J08_003899	MUB1	1.05	4.43e-05	8.16e-06	Up	PEKT02000007_C_auris_B8441
B9J08_004796	MUD1	-0.752115	0.00255148	0.000795112	Down	PEKT02000009_C_auris_B8441
B9J08_003080	MUD2	0.602646	0.0199158	0.00825905	Up	PEKT02000007_C_auris_B8441
B9J08_000784	MUM2	-0.970008	0.00155177	0.000448931	Down	PEKT02000002_C_auris_B8441
B9J08_001567	MUP1	1.12	4.59e-10	3.12e-11	Up	PEKT02000004_C_auris_B8441
B9J08_001980	MVB12	-1.01	1.97e-06	2.65e-07	Down	PEKT02000005_C_auris_B8441
B9J08_003339	MXR1	0.635521	0.000395974	9.64e-05	Up	PEKT02000007_C_auris_B8441
B9J08_002972	MXR2	-0.855414	0.000318071	7.48e-05	Down	PEKT02000007_C_auris_B8441
B9J08_001110	NAA20	-0.746257	0.00445527	0.00150112	Down	PEKT02000003_C_auris_B8441
B9J08_002174	NAA25	-0.948531	3.42e-07	3.99e-08	Down	PEKT02000005_C_auris_B8441
B9J08_004991	NAB2	0.912168	1.19e-06	1.53e-07	Up	PEKT02000010_C_auris_B8441
B9J08_001632	NAB3	0.88261	0.00022211	5.03e-05	Up	PEKT02000004_C_auris_B8441
B9J08_005358	NAF1	0.853996	0.0145311	0.00574215	Up	PEKT02000010_C_auris_B8441
B9J08_001213	NAG4	-1.33	2.99e-07	3.43e-08	Down	PEKT02000003_C_auris_B8441
B9J08_000442	NAM7	1.27	5.99e-12	2.73e-13	Up	PEKT02000001_C_auris_B8441
B9J08_005362	NAM9	1.58	2.1e-20	1.92e-22	Up	PEKT02000010_C_auris_B8441
B9J08_000214	NAN1	1.64	8.14e-08	8.44e-09	Up	PEKT02000001_C_auris_B8441
B9J08_004548	NAR1	1.09	0.000102163	2.07e-05	Up	PEKT02000009_C_auris_B8441
B9J08_002260	NAS6	0.934188	7.53e-05	1.47e-05	Up	PEKT02000006_C_auris_B8441
B9J08_005488	NAT10	0.94162	0.000113951	2.36e-05	Up	PEKT02000010_C_auris_B8441
B9J08_001848	NAT5	-0.711064	0.0068539	0.0024405	Down	PEKT02000004_C_auris_B8441
B9J08_004610	NBP35	1.28	0.000114915	2.39e-05	Up	PEKT02000009_C_auris_B8441
B9J08_003075	NCB2	-0.956562	2.81e-06	3.95e-07	Down	PEKT02000007_C_auris_B8441
B9J08_000363	NCE103	0.601679	0.00293225	0.00092741	Up	PEKT02000001_C_auris_B8441
B9J08_005481	NCL1	1.09	1.03e-06	1.32e-07	Up	PEKT02000010_C_auris_B8441
B9J08_000811	NDL1	-1.13	5.09e-05	9.52e-06	Down	PEKT02000002_C_auris_B8441
B9J08_004731	NEL1	0.739018	0.00309245	0.000986131	Up	PEKT02000009_C_auris_B8441
B9J08_002864	NGT1	-1.33	1.03e-07	1.1e-08	Down	PEKT02000007_C_auris_B8441
B9J08_002353	NHP10	-1.12	1.12e-09	8.42e-11	Down	PEKT02000006_C_auris_B8441
B9J08_004689	NHP2	-0.651937	0.00454452	0.0015388	Down	PEKT02000009_C_auris_B8441
B9J08_005237	NHP6A	-2.09	1.11e-28	3.73e-31	Down	PEKT02000010_C_auris_B8441
B9J08_003048	NIC96	0.865792	1.48e-06	1.94e-07	Up	PEKT02000007_C_auris_B8441
B9J08_003294	NIP1	0.738809	0.00113046	0.000312322	Up	PEKT02000007_C_auris_B8441
B9J08_001844	NIP100	-1.07	7.07e-10	5.06e-11	Down	PEKT02000004_C_auris_B8441
B9J08_001937	NIT3	-0.806858	0.00118728	0.000329345	Down	PEKT02000004_C_auris_B8441
B9J08_005319	NMA1	1.24	1.14e-10	6.67e-12	Up	PEKT02000010_C_auris_B8441
B9J08_005353	NMA111	1.28	4.44e-12	1.95e-13	Up	PEKT02000010_C_auris_B8441
B9J08_005132	NMD3	1.85	1.02e-17	1.47e-19	Up	PEKT02000010_C_auris_B8441
B9J08_001193	NMD4	0.596453	0.00427992	0.0014345	Up	PEKT02000003_C_auris_B8441
B9J08_004132	NMD5	0.91793	6.26e-06	9.53e-07	Up	PEKT02000008_C_auris_B8441
B9J08_002472	NNF1	-1.01	0.000304255	7.13e-05	Down	PEKT02000006_C_auris_B8441
B9J08_005106	NOC2	1.07	0.000981947	0.000266724	Up	PEKT02000010_C_auris_B8441
B9J08_002348	NOC3	-0.811966	2.59e-06	3.62e-07	Down	PEKT02000006_C_auris_B8441
B9J08_001915	NOG1	1.34	0.023561	0.0100118	Up	PEKT02000004_C_auris_B8441
B9J08_000934	NOG2	1.04	0.00152981	0.000442294	Up	PEKT02000002_C_auris_B8441
B9J08_001803	NOP1	1.82	8.35e-13	3.11e-14	Up	PEKT02000004_C_auris_B8441
B9J08_000870	NOP12	1.65	3.64e-07	4.27e-08	Up	PEKT02000002_C_auris_B8441
B9J08_003562	NOP13	1.75	1.74e-10	1.08e-11	Up	PEKT02000007_C_auris_B8441
B9J08_004826	NOP14	2.09	2.71e-08	2.56e-09	Up	PEKT02000009_C_auris_B8441
B9J08_002394	NOP16	0.829484	0.00748022	0.00269566	Up	PEKT02000006_C_auris_B8441
B9J08_005365	NOP2	1.23	9.75e-07	1.24e-07	Up	PEKT02000010_C_auris_B8441
B9J08_001674	NOP5	1.89	1.25e-12	4.83e-14	Up	PEKT02000004_C_auris_B8441
B9J08_003600	NOP6	0.816612	0.00459952	0.00156255	Up	PEKT02000007_C_auris_B8441
B9J08_000399	NOP8	0.88365	0.000464033	0.00011508	Up	PEKT02000001_C_auris_B8441
B9J08_002649	NOT4	0.729111	0.000190589	4.22e-05	Up	PEKT02000007_C_auris_B8441
B9J08_003617	NOT5	0.827246	6.16e-05	1.18e-05	Up	PEKT02000007_C_auris_B8441
B9J08_002461	NPC2	-0.827374	8.5e-05	1.68e-05	Down	PEKT02000006_C_auris_B8441
B9J08_003053	NPL3	1.25	4.31e-11	2.34e-12	Up	PEKT02000007_C_auris_B8441
B9J08_003995	NPR2	0.711804	0.0104477	0.0039439	Up	PEKT02000007_C_auris_B8441
B9J08_004906	NPR3	-1.15	8.79e-09	7.48e-10	Down	PEKT02000010_C_auris_B8441
B9J08_001991	NPT1	0.752326	1.84e-05	3.08e-06	Up	PEKT02000005_C_auris_B8441
B9J08_005489	NRK1	-0.755484	3.66e-05	6.6e-06	Down	PEKT02000010_C_auris_B8441
B9J08_000590	NRP1	0.950584	2.27e-06	3.11e-07	Up	PEKT02000002_C_auris_B8441
B9J08_004625	NSA2	1.45	1.4e-05	2.29e-06	Up	PEKT02000009_C_auris_B8441
B9J08_004710	NSE3	-1.59	1.03e-18	1.29e-20	Down	PEKT02000009_C_auris_B8441
B9J08_004934	NSL1	-1.72	5.69e-12	2.58e-13	Down	PEKT02000010_C_auris_B8441
B9J08_004374	NSP1	0.769271	0.000498945	0.000124781	Up	PEKT02000008_C_auris_B8441
B9J08_001276	NSR1	1.92	1.53e-10	9.29e-12	Up	PEKT02000003_C_auris_B8441
B9J08_001810	NST1	0.652852	0.00136655	0.000389245	Up	PEKT02000004_C_auris_B8441
B9J08_002867	NTA1	-1.13	1.1e-06	1.41e-07	Down	PEKT02000007_C_auris_B8441
B9J08_003949	NTO1	0.943101	0.000692533	0.000179865	Up	PEKT02000007_C_auris_B8441
B9J08_001295	NUC1	0.642372	0.0185893	0.0076314	Up	PEKT02000003_C_auris_B8441
B9J08_003416	NUC2	0.8367	5.54e-07	6.68e-08	Up	PEKT02000007_C_auris_B8441
B9J08_000910	NUG1	1.74	5.51e-12	2.49e-13	Up	PEKT02000002_C_auris_B8441
B9J08_005273	NUP1	0.718208	0.00215557	0.000656497	Up	PEKT02000010_C_auris_B8441
B9J08_004611	NUP145	0.838681	2.84e-05	4.98e-06	Up	PEKT02000009_C_auris_B8441
B9J08_005087	NUP170	-0.588984	0.00199488	0.000602732	Down	PEKT02000010_C_auris_B8441
B9J08_004630	NUP49	0.985443	2.93e-05	5.15e-06	Up	PEKT02000009_C_auris_B8441
B9J08_004092	NUP57	0.72469	0.00239321	0.000739558	Up	PEKT02000007_C_auris_B8441
B9J08_002194	NYV1	-0.728197	0.0235448	0.00999614	Down	PEKT02000005_C_auris_B8441
B9J08_002157	OAR1	-0.97337	0.000189909	4.2e-05	Down	PEKT02000005_C_auris_B8441
B9J08_001855	OCA4	0.68626	0.0161718	0.00651385	Up	PEKT02000004_C_auris_B8441
B9J08_004771	OCA5	1.46	8e-14	2.46e-15	Up	PEKT02000009_C_auris_B8441
B9J08_003216	OFD1	0.903673	0.000468772	0.00011643	Up	PEKT02000007_C_auris_B8441
B9J08_004638	OFI1	0.985004	7.82e-06	1.21e-06	Up	PEKT02000009_C_auris_B8441
B9J08_002158	OFR1	-2.04	2.18e-20	2.03e-22	Down	PEKT02000005_C_auris_B8441
B9J08_004210	OMA1	0.675935	0.0062334	0.00219995	Up	PEKT02000008_C_auris_B8441
B9J08_002734	OP4	-1.1	0.00011546	2.4e-05	Down	PEKT02000007_C_auris_B8441
B9J08_004148	OP4	-0.616887	0.00111355	0.000306614	Down	PEKT02000008_C_auris_B8441
B9J08_002381	OPI3	-0.872037	9.64e-05	1.92e-05	Down	PEKT02000006_C_auris_B8441
B9J08_004538	OPT3	-0.755537	0.020059	0.00833333	Down	PEKT02000009_C_auris_B8441
B9J08_004560	OPT3	1.19	0.00663235	0.00235433	Up	PEKT02000009_C_auris_B8441
B9J08_003659	OPT8	0.965337	4.14e-06	6.03e-07	Up	PEKT02000007_C_auris_B8441
B9J08_004712	OSH3	-0.615308	0.000324892	7.65e-05	Down	PEKT02000009_C_auris_B8441
B9J08_003445	OST2	-0.90314	1.64e-06	2.16e-07	Down	PEKT02000007_C_auris_B8441
B9J08_002603	OTU1	-0.869622	2.79e-05	4.88e-06	Down	PEKT02000007_C_auris_B8441
B9J08_000423	OTU2	0.710499	0.0249823	0.0106948	Up	PEKT02000001_C_auris_B8441
B9J08_002413	OYE23	-2.69	0.000112291	2.32e-05	Down	PEKT02000006_C_auris_B8441
B9J08_000774	PAB1	1.2	1.71e-11	8.66e-13	Up	PEKT02000002_C_auris_B8441
B9J08_000088	PAC10	-1.3	4.84e-12	2.17e-13	Down	PEKT02000001_C_auris_B8441
B9J08_004585	PAF1	0.855798	0.000274716	6.37e-05	Up	PEKT02000009_C_auris_B8441
B9J08_003321	PAM16	0.773081	0.00218341	0.0006666	Up	PEKT02000007_C_auris_B8441
B9J08_002364	PAM17	-0.664681	0.000266458	6.15e-05	Down	PEKT02000006_C_auris_B8441
B9J08_004412	PAM18	1.27	9.07e-08	9.57e-09	Up	PEKT02000008_C_auris_B8441
B9J08_004286	PAN1	0.926945	5.77e-08	5.85e-09	Up	PEKT02000008_C_auris_B8441
B9J08_003763	PAN5	0.97368	0.00413449	0.0013815	Up	PEKT02000007_C_auris_B8441
B9J08_003660	PBP2	0.841406	8.45e-05	1.67e-05	Up	PEKT02000007_C_auris_B8441
B9J08_003603	PBR1	0.649457	0.0207854	0.00869701	Up	PEKT02000007_C_auris_B8441
B9J08_001824	PBS2	0.588047	0.00472221	0.00161302	Up	PEKT02000004_C_auris_B8441
B9J08_005238	PBY1	-0.773542	5.81e-05	1.1e-05	Down	PEKT02000010_C_auris_B8441
B9J08_005392	PCC1	-0.915117	0.00232412	0.00071518	Down	PEKT02000010_C_auris_B8441
B9J08_002669	PCK1	-1.42	3.71e-09	2.99e-10	Down	PEKT02000007_C_auris_B8441
B9J08_002932	PCL1	-1.08	0.000106758	2.19e-05	Down	PEKT02000007_C_auris_B8441
B9J08_000029	PCL5	-1.41	4.45e-10	3e-11	Down	PEKT02000001_C_auris_B8441
B9J08_000208	PCP1	0.983283	0.000567959	0.000144129	Up	PEKT02000001_C_auris_B8441
B9J08_003785	PDA1	0.828144	2.75e-05	4.78e-06	Up	PEKT02000007_C_auris_B8441
B9J08_001356	PEA2	0.69857	0.0166049	0.00671299	Up	PEKT02000003_C_auris_B8441
B9J08_000222	PEL1	1	0.000105444	2.15e-05	Up	PEKT02000001_C_auris_B8441
B9J08_001091	PEP12	-1.39	4.16e-17	6.58e-19	Down	PEKT02000003_C_auris_B8441
B9J08_003307	PEP8	0.588889	0.0290157	0.0127291	Up	PEKT02000007_C_auris_B8441
B9J08_003031	PES1	1.53	0.0141217	0.00555148	Up	PEKT02000007_C_auris_B8441
B9J08_001584	PET100	-1.44	3.82e-16	7.46e-18	Down	PEKT02000004_C_auris_B8441
B9J08_004595	PET123	0.912566	1.76e-05	2.92e-06	Up	PEKT02000009_C_auris_B8441
B9J08_005299	PET127	-1.18	2.93e-08	2.79e-09	Down	PEKT02000010_C_auris_B8441
B9J08_002862	PET191	-0.939346	2.44e-08	2.28e-09	Down	PEKT02000007_C_auris_B8441
B9J08_004143	PET309	0.624687	0.0174171	0.0070932	Up	PEKT02000008_C_auris_B8441
B9J08_003209	PET54	-1.06	1.19e-08	1.03e-09	Down	PEKT02000007_C_auris_B8441
B9J08_000434	PET9	0.789161	0.000106758	2.19e-05	Up	PEKT02000001_C_auris_B8441
B9J08_000397	PEX11	-0.596473	0.0111994	0.00425888	Down	PEKT02000001_C_auris_B8441
B9J08_005193	PEX17	-1.27	1.58e-07	1.74e-08	Down	PEKT02000010_C_auris_B8441
B9J08_000112	PEX19	-1.27	3.48e-13	1.23e-14	Down	PEKT02000001_C_auris_B8441
B9J08_002488	PEX2	-0.592337	0.00540428	0.00187818	Down	PEKT02000006_C_auris_B8441
B9J08_000059	PEX22	-1.45	4.97e-10	3.41e-11	Down	PEKT02000001_C_auris_B8441
B9J08_001727	PEX28	-1.1	1.78e-08	1.63e-09	Down	PEKT02000004_C_auris_B8441
B9J08_001615	PEX3	-0.903286	3.06e-07	3.55e-08	Down	PEKT02000004_C_auris_B8441
B9J08_001352	PEX32	0.759022	0.0106524	0.00402711	Up	PEKT02000003_C_auris_B8441
B9J08_004439	PEX7	0.589075	0.0138204	0.00541807	Up	PEKT02000008_C_auris_B8441
B9J08_000952	PFD1	-1.29	1.05e-14	2.76e-16	Down	PEKT02000002_C_auris_B8441
B9J08_004309	PFK1	1.03	0.000154163	3.32e-05	Up	PEKT02000008_C_auris_B8441
B9J08_004928	PFK2	0.9369	0.000251335	5.77e-05	Up	PEKT02000010_C_auris_B8441
B9J08_005301	PFS2	1.02	7.23e-05	1.4e-05	Up	PEKT02000010_C_auris_B8441
B9J08_001242	PGA1	-1.34	4.11e-12	1.78e-13	Down	PEKT02000003_C_auris_B8441
B9J08_004530	PGA14	0.639589	0.000189909	4.2e-05	Up	PEKT02000009_C_auris_B8441
B9J08_004497	PGA3	0.833727	0.00016533	3.6e-05	Up	PEKT02000009_C_auris_B8441
B9J08_004476	PGA31	-4.02	6.68e-27	2.98e-29	Down	PEKT02000009_C_auris_B8441
B9J08_005245	PGA4	-1.07	4.73e-10	3.23e-11	Down	PEKT02000010_C_auris_B8441
B9J08_001830	PGA45	-1.27	3.53e-09	2.85e-10	Down	PEKT02000004_C_auris_B8441
B9J08_003396	PGA63	0.729437	1.12e-05	1.8e-06	Up	PEKT02000007_C_auris_B8441
B9J08_004469	PGA7	0.723798	0.0180392	0.00738685	Up	PEKT02000008_C_auris_B8441
B9J08_002368	PHA2	-0.585558	0.00159235	0.000461855	Down	PEKT02000006_C_auris_B8441
B9J08_002273	PHB1	0.757529	6.07e-05	1.16e-05	Up	PEKT02000006_C_auris_B8441
B9J08_000501	PHM7	-0.62735	0.000229173	5.21e-05	Down	PEKT02000001_C_auris_B8441
B9J08_004228	PHO15	-1.33	6.98e-11	3.99e-12	Down	PEKT02000008_C_auris_B8441
B9J08_004776	PHO8	-0.837304	7.8e-07	9.73e-08	Down	PEKT02000009_C_auris_B8441
B9J08_001464	PHO84	-1.2	6.05e-05	1.15e-05	Down	PEKT02000003_C_auris_B8441
B9J08_003376	PHO85	0.758918	0.000184093	4.05e-05	Up	PEKT02000007_C_auris_B8441
B9J08_004510	PHO88	-0.697833	2.69e-05	4.65e-06	Down	PEKT02000009_C_auris_B8441
B9J08_002062	PHO92	-0.657825	0.00705124	0.00252795	Down	PEKT02000005_C_auris_B8441
B9J08_000918	PHR1	-1.37	6.75e-09	5.67e-10	Down	PEKT02000002_C_auris_B8441
B9J08_004542	PHS1	-0.648922	0.00158027	0.000457469	Down	PEKT02000009_C_auris_B8441
B9J08_004825	PIC2	-1.78	7.99e-06	1.24e-06	Down	PEKT02000009_C_auris_B8441
B9J08_001455	PIKA	-1.05	3.69e-10	2.44e-11	Down	PEKT02000003_C_auris_B8441
B9J08_005478	PIM1	0.648094	0.00038585	9.35e-05	Up	PEKT02000010_C_auris_B8441
B9J08_001080	PIN2	-0.903224	1.46e-06	1.9e-07	Down	PEKT02000003_C_auris_B8441
B9J08_003503	PIN4	1.13	0.000377429	9.13e-05	Up	PEKT02000007_C_auris_B8441
B9J08_003910	PIR1	-3.04	6.37e-34	1.3e-36	Down	PEKT02000007_C_auris_B8441
B9J08_005431	PIR32	-2.08	0.0178929	0.00731362	Down	PEKT02000010_C_auris_B8441
B9J08_005224	PIS1	-0.752283	0.000939059	0.000253502	Down	PEKT02000010_C_auris_B8441
B9J08_003920	PKH2	0.72902	0.000514616	0.000129252	Up	PEKT02000007_C_auris_B8441
B9J08_002648	PKR1	-1.18	1.25e-08	1.09e-09	Down	PEKT02000007_C_auris_B8441
B9J08_004010	PLB4.5	0.70329	0.0274819	0.0119489	Up	PEKT02000007_C_auris_B8441
B9J08_003806	PLP2	-0.853695	5.44e-06	8.17e-07	Down	PEKT02000007_C_auris_B8441
B9J08_002855	PMA1	0.695432	1.19e-05	1.91e-06	Up	PEKT02000007_C_auris_B8441
B9J08_002122	PNC1	-0.667132	0.00159795	0.000464074	Down	PEKT02000005_C_auris_B8441
B9J08_001795	PNG1	-1.03	1.29e-09	9.87e-11	Down	PEKT02000004_C_auris_B8441
B9J08_000537	PNO1	1.02	0.00076161	0.000200498	Up	PEKT02000002_C_auris_B8441
B9J08_000430	POA1	-1.02	4.38e-05	8.05e-06	Down	PEKT02000001_C_auris_B8441
B9J08_002539	POL32	1.16	0.000462934	0.000114722	Up	PEKT02000006_C_auris_B8441
B9J08_003664	POL5	-1.27	5.35e-11	2.98e-12	Down	PEKT02000007_C_auris_B8441
B9J08_001257	POP3	-0.737632	0.00112686	0.000311057	Down	PEKT02000003_C_auris_B8441
B9J08_005138	POR1	0.843093	6.28e-08	6.39e-09	Up	PEKT02000010_C_auris_B8441
B9J08_003846	PPM1	-0.724341	0.000277961	6.45e-05	Down	PEKT02000007_C_auris_B8441
B9J08_005422	PPS1	1.19	9.86e-05	1.98e-05	Up	PEKT02000010_C_auris_B8441
B9J08_000857	PPS1	-0.916253	0.000118698	2.48e-05	Down	PEKT02000002_C_auris_B8441
B9J08_005527	PPT2	-1.02	0.00026907	6.23e-05	Down	PEKT02000010_C_auris_B8441
B9J08_005033	PR26	-0.611479	0.000126263	2.66e-05	Down	PEKT02000010_C_auris_B8441
B9J08_005565	PRD1	-2.22	1.49e-11	7.44e-13	Down	PEKT02000012_C_auris_B8441
B9J08_003435	PRE10	-0.839137	1.57e-06	2.07e-07	Down	PEKT02000007_C_auris_B8441
B9J08_002406	PRE3	0.727399	7.74e-05	1.51e-05	Up	PEKT02000006_C_auris_B8441
B9J08_001406	PRE7	-1.19	1.03e-14	2.68e-16	Down	PEKT02000003_C_auris_B8441
B9J08_004503	PRE8	-0.982974	2.29e-09	1.8e-10	Down	PEKT02000009_C_auris_B8441
B9J08_002268	PRE9	-0.879052	1.39e-07	1.51e-08	Down	PEKT02000006_C_auris_B8441
B9J08_001474	PRI1	0.946199	2.36e-05	4.02e-06	Up	PEKT02000003_C_auris_B8441
B9J08_002225	PRI2	-0.663884	0.00137345	0.000391977	Down	PEKT02000005_C_auris_B8441
B9J08_000753	PRK1	0.878056	3.15e-06	4.46e-07	Up	PEKT02000002_C_auris_B8441
B9J08_003573	PRM15	0.996059	5.08e-07	6.09e-08	Up	PEKT02000007_C_auris_B8441
B9J08_002913	PRP11	-0.634439	0.042906	0.0200121	Down	PEKT02000007_C_auris_B8441
B9J08_000135	PRP18	-0.991148	0.000420921	0.000103214	Down	PEKT02000001_C_auris_B8441
B9J08_000770	PRP21	-1.54	4.59e-10	3.12e-11	Down	PEKT02000002_C_auris_B8441
B9J08_004598	PRP3	0.876323	0.0464838	0.0219836	Up	PEKT02000009_C_auris_B8441
B9J08_002827	PRP31	-0.702474	0.00696815	0.00249095	Down	PEKT02000007_C_auris_B8441
B9J08_000188	PRP43	2.11	9.95e-16	2.09e-17	Up	PEKT02000001_C_auris_B8441
B9J08_003501	PRS	0.773265	0.00536508	0.00186156	Up	PEKT02000007_C_auris_B8441
B9J08_001298	PRS1	1.16	2.45e-08	2.3e-09	Up	PEKT02000003_C_auris_B8441
B9J08_003432	PRT1	1.17	1.99e-08	1.83e-09	Up	PEKT02000007_C_auris_B8441
B9J08_003433	PRT1	1.34	2.16e-06	2.94e-07	Up	PEKT02000007_C_auris_B8441
B9J08_003148	PRY1	-1.15	3.58e-08	3.47e-09	Down	PEKT02000007_C_auris_B8441
B9J08_002032	PSA2	-1.01	0.00262285	0.000819305	Down	PEKT02000005_C_auris_B8441
B9J08_004295	PSD2	0.825336	0.00769823	0.00278425	Up	PEKT02000008_C_auris_B8441
B9J08_005462	PSF1	-0.625519	0.0195408	0.00807806	Down	PEKT02000010_C_auris_B8441
B9J08_003880	PSF2	-0.693238	0.0328122	0.014767	Down	PEKT02000007_C_auris_B8441
B9J08_000394	PSF3	-0.811821	0.00169172	0.000497288	Down	PEKT02000001_C_auris_B8441
B9J08_001496	PSO2	0.691497	0.00302277	0.000959976	Up	PEKT02000003_C_auris_B8441
B9J08_003820	PSR1	0.599001	0.0323503	0.0144689	Up	PEKT02000007_C_auris_B8441
B9J08_004839	PST3	-0.639447	0.00278005	0.000873066	Down	PEKT02000009_C_auris_B8441
B9J08_005423	PTA1	0.710546	0.00130901	0.000369445	Up	PEKT02000010_C_auris_B8441
B9J08_003504	PTC2	1.02	1.65e-09	1.27e-10	Up	PEKT02000007_C_auris_B8441
B9J08_004695	PTH1	-0.954458	3.22e-05	5.72e-06	Down	PEKT02000009_C_auris_B8441
B9J08_000377	PTH2	0.591586	0.020065	0.00833958	Up	PEKT02000001_C_auris_B8441
B9J08_004519	PTH4	-1.2	4.34e-09	3.55e-10	Down	PEKT02000009_C_auris_B8441
B9J08_004621	PTI1	1.32	0.000592725	0.000151186	Up	PEKT02000009_C_auris_B8441
B9J08_000307	PTP2	-0.614124	0.00238238	0.000735666	Down	PEKT02000001_C_auris_B8441
B9J08_005124	PTR22	0.739108	5.84e-06	8.84e-07	Up	PEKT02000010_C_auris_B8441
B9J08_004188	PTR22	1.53	1.09e-08	9.37e-10	Up	PEKT02000008_C_auris_B8441
B9J08_002094	PUB1	0.791369	0.000183428	4.03e-05	Up	PEKT02000005_C_auris_B8441
B9J08_001087	PUF6	1.54	7.14e-07	8.83e-08	Up	PEKT02000003_C_auris_B8441
B9J08_005129	PUP2	-0.599773	0.00289883	0.000915222	Down	PEKT02000010_C_auris_B8441
B9J08_002236	PUS1	0.613503	0.0304294	0.0134682	Up	PEKT02000005_C_auris_B8441
B9J08_000428	PUS4	1.07	0.000153196	3.3e-05	Up	PEKT02000001_C_auris_B8441
B9J08_003826	PUS7	0.890508	0.000331598	7.85e-05	Up	PEKT02000007_C_auris_B8441
B9J08_004317	PUT2	0.840386	2.75e-05	4.79e-06	Up	PEKT02000008_C_auris_B8441
B9J08_005438	PUT3	0.781991	4.16e-05	7.62e-06	Up	PEKT02000010_C_auris_B8441
B9J08_000710	PUT3	0.954179	0.00126134	0.000353409	Up	PEKT02000002_C_auris_B8441
B9J08_003298	PWP1	1.93	2.87e-16	5.49e-18	Up	PEKT02000007_C_auris_B8441
B9J08_001024	PWP2	1.35	7.58e-07	9.43e-08	Up	PEKT02000002_C_auris_B8441
B9J08_000032	PXA1	-0.69411	0.00243198	0.000753347	Down	PEKT02000001_C_auris_B8441
B9J08_005201	PYC2	1.16	7.47e-10	5.38e-11	Up	PEKT02000010_C_auris_B8441
B9J08_003200	PZF1	-1.05	3.5e-07	4.08e-08	Down	PEKT02000007_C_auris_B8441
B9J08_001820	QCR10	-1.71	9.34e-25	4.86e-27	Down	PEKT02000004_C_auris_B8441
B9J08_004072	QCR2	0.845113	2.88e-06	4.06e-07	Up	PEKT02000007_C_auris_B8441
B9J08_004433	QCR6	0.889105	1.52e-07	1.67e-08	Up	PEKT02000008_C_auris_B8441
B9J08_003126	QCR8	-0.937348	7.56e-08	7.79e-09	Down	PEKT02000007_C_auris_B8441
B9J08_002663	QDR2	-0.626568	0.00603869	0.00212	Down	PEKT02000007_C_auris_B8441
B9J08_005403	QDR3	0.811733	0.0109822	0.00417016	Up	PEKT02000010_C_auris_B8441
B9J08_002025	RAD24	-0.858323	8.58e-05	1.7e-05	Down	PEKT02000005_C_auris_B8441
B9J08_001343	RAD3	0.690043	0.0038545	0.00127145	Up	PEKT02000003_C_auris_B8441
B9J08_000041	RAD33	-1.23	3.92e-05	7.13e-06	Down	PEKT02000001_C_auris_B8441
B9J08_001209	RAD4	0.855916	9.65e-05	1.93e-05	Up	PEKT02000003_C_auris_B8441
B9J08_004166	RAD50	1.01	0.0208322	0.00872759	Up	PEKT02000008_C_auris_B8441
B9J08_005531	RAM2	-1.46	2.67e-13	9.27e-15	Down	PEKT02000010_C_auris_B8441
B9J08_003798	RAP1	0.668501	0.0056358	0.00196808	Up	PEKT02000007_C_auris_B8441
B9J08_002865	RAV1	-0.851155	8.44e-06	1.31e-06	Down	PEKT02000007_C_auris_B8441
B9J08_005267	RBF1	0.894486	6.98e-06	1.08e-06	Up	PEKT02000010_C_auris_B8441
B9J08_002560	RBR2	-0.886331	0.00343519	0.00111013	Down	PEKT02000006_C_auris_B8441
B9J08_004109	RBR3	-1.03	3.49e-10	2.3e-11	Down	PEKT02000008_C_auris_B8441
B9J08_004098	RBR3	-1.66	3.85e-14	1.12e-15	Down	PEKT02000007_C_auris_B8441
B9J08_005545	RBT5	1.13	0.000220689	5e-05	Up	PEKT02000012_C_auris_B8441
B9J08_001757	RCE1	-0.806437	0.000103414	2.1e-05	Down	PEKT02000004_C_auris_B8441
B9J08_000665	RCF1	-1.21	1.63e-05	2.67e-06	Down	PEKT02000002_C_auris_B8441
B9J08_002839	RCH1	-1.25	1.1e-09	8.24e-11	Down	PEKT02000007_C_auris_B8441
B9J08_001139	RCL1	1.13	0.000315181	7.39e-05	Up	PEKT02000003_C_auris_B8441
B9J08_000500	RCR1	-0.601931	0.00217007	0.000662123	Down	PEKT02000001_C_auris_B8441
B9J08_001457	RCY1	-0.774567	0.00619193	0.00218272	Down	PEKT02000003_C_auris_B8441
B9J08_002460	REC8	-0.754699	0.000415875	0.000101899	Down	PEKT02000006_C_auris_B8441
B9J08_003195	REG1	0.791555	4.04e-05	7.37e-06	Up	PEKT02000007_C_auris_B8441
B9J08_000121	REH1	0.981526	0.000692428	0.000179709	Up	PEKT02000001_C_auris_B8441
B9J08_002684	REP1	0.644502	0.0177888	0.00726446	Up	PEKT02000007_C_auris_B8441
B9J08_005248	RER2	-0.698003	0.000222979	5.06e-05	Down	PEKT02000010_C_auris_B8441
B9J08_005110	RET1	0.853185	0.000940174	0.000253978	Up	PEKT02000010_C_auris_B8441
B9J08_004846	RET3	-0.697298	0.00480627	0.00164799	Down	PEKT02000009_C_auris_B8441
B9J08_001825	REV3	-0.744165	0.000208722	4.69e-05	Down	PEKT02000004_C_auris_B8441
B9J08_000880	RFC1	1.14	2.48e-07	2.81e-08	Up	PEKT02000002_C_auris_B8441
B9J08_005418	RFC2	0.607891	0.0037166	0.00121269	Up	PEKT02000010_C_auris_B8441
B9J08_003338	RFC5	0.984582	0.000389541	9.45e-05	Up	PEKT02000007_C_auris_B8441
B9J08_005242	RFX2	-0.820825	0.000174921	3.82e-05	Down	PEKT02000010_C_auris_B8441
B9J08_000131	RGA2	0.586558	0.00229117	0.000704614	Up	PEKT02000001_C_auris_B8441
B9J08_002432	RGL1	0.588858	0.02657	0.0114881	Up	PEKT02000006_C_auris_B8441
B9J08_005198	RGS2	1.32	0.000240272	5.49e-05	Up	PEKT02000010_C_auris_B8441
B9J08_002088	RHB1	-0.670708	0.0017118	0.00050383	Down	PEKT02000005_C_auris_B8441
B9J08_003361	RHO1	-1.91	8e-14	2.45e-15	Down	PEKT02000007_C_auris_B8441
B9J08_005030	RHO3	-0.893352	1.14e-08	9.9e-10	Down	PEKT02000010_C_auris_B8441
B9J08_004378	RHR2	1.24	1.31e-08	1.16e-09	Up	PEKT02000008_C_auris_B8441
B9J08_002287	RIA1	1.3	2.19e-08	2.04e-09	Up	PEKT02000006_C_auris_B8441
B9J08_001478	RIB5	-0.962297	5.54e-06	8.34e-07	Down	PEKT02000003_C_auris_B8441
B9J08_004521	RIF1	-0.695485	0.0144271	0.00569836	Down	PEKT02000009_C_auris_B8441
B9J08_003732	RIM11	-0.835563	1.05e-05	1.68e-06	Down	PEKT02000007_C_auris_B8441
B9J08_003197	RIM20	-0.689531	0.000118698	2.48e-05	Down	PEKT02000007_C_auris_B8441
B9J08_003592	RIM4	-0.97897	0.00237829	0.000733621	Down	PEKT02000007_C_auris_B8441
B9J08_001275	RIM8	0.767865	0.000317374	7.46e-05	Up	PEKT02000003_C_auris_B8441
B9J08_004809	RIT1	0.798858	0.00596623	0.00209234	Up	PEKT02000009_C_auris_B8441
B9J08_005222	RIX1	-1.22	2.23e-14	6.1e-16	Down	PEKT02000010_C_auris_B8441
B9J08_001939	RIX7	0.808	0.00587975	0.00205983	Up	PEKT02000004_C_auris_B8441
B9J08_000186	RKI1	-0.64884	8.42e-05	1.66e-05	Down	PEKT02000001_C_auris_B8441
B9J08_003320	RKM3	1.47	4.13e-08	4.06e-09	Up	PEKT02000007_C_auris_B8441
B9J08_000705	RLI1	1.56	8.59e-11	4.97e-12	Up	PEKT02000002_C_auris_B8441
B9J08_004413	RLP24	1.75	9.52e-07	1.21e-07	Up	PEKT02000008_C_auris_B8441
B9J08_000022	RMD6	-0.961112	3.77e-07	4.44e-08	Down	PEKT02000001_C_auris_B8441
B9J08_001157	RMD8	0.597618	0.0413977	0.0191931	Up	PEKT02000003_C_auris_B8441
B9J08_002900	RMD9	-0.814596	0.00394464	0.00130925	Down	PEKT02000007_C_auris_B8441
B9J08_004006	RML2	0.684841	0.000764749	0.000201467	Up	PEKT02000007_C_auris_B8441
B9J08_001451	RMT2	1.4	0.000262587	6.05e-05	Up	PEKT02000003_C_auris_B8441
B9J08_004601	RNR1	1.5	1.65e-14	4.46e-16	Up	PEKT02000009_C_auris_B8441
B9J08_004965	RNR21	0.985945	6.89e-10	4.91e-11	Up	PEKT02000010_C_auris_B8441
B9J08_005430	ROA1 (CDR6)	1	0.00204325	0.000618869	Up	PEKT02000010_C_auris_B8441
B9J08_002178	ROD1	1.55	3.75e-12	1.61e-13	Up	PEKT02000005_C_auris_B8441
B9J08_003144	ROY1	-0.716192	0.000383511	9.29e-05	Down	PEKT02000007_C_auris_B8441
B9J08_001134	RPA12	-0.604122	0.0387219	0.017758	Down	PEKT02000003_C_auris_B8441
B9J08_000192	RPA135	1.27	3.11e-05	5.5e-06	Up	PEKT02000001_C_auris_B8441
B9J08_004222	RPA190	0.694923	0.00316658	0.00101154	Up	PEKT02000008_C_auris_B8441
B9J08_004035	RPA34	1.18	8.26e-05	1.62e-05	Up	PEKT02000007_C_auris_B8441
B9J08_001007	RPA43	0.638249	0.0187298	0.0076975	Up	PEKT02000002_C_auris_B8441
B9J08_001283	RPA49	0.825433	0.0070443	0.00252122	Up	PEKT02000003_C_auris_B8441
B9J08_001256	RPB1	0.811421	1.01e-05	1.61e-06	Up	PEKT02000003_C_auris_B8441
B9J08_000215	RPB10	-1.35	4.72e-13	1.7e-14	Down	PEKT02000001_C_auris_B8441
B9J08_003425	RPB11	-1.02	0.00374731	0.00122493	Down	PEKT02000007_C_auris_B8441
B9J08_003131	RPB4	-0.908938	3.75e-08	3.65e-09	Down	PEKT02000007_C_auris_B8441
B9J08_003940	RPB5	0.894801	1.66e-05	2.74e-06	Up	PEKT02000007_C_auris_B8441
B9J08_002787	RPB9	-1.3	2.49e-11	1.3e-12	Down	PEKT02000007_C_auris_B8441
B9J08_001337	RPC25	0.902607	0.00163688	0.00047873	Up	PEKT02000003_C_auris_B8441
B9J08_004800	RPC34	1.27	3.4e-05	6.1e-06	Up	PEKT02000009_C_auris_B8441
B9J08_005010	RPC40	0.625709	0.0127614	0.00494784	Up	PEKT02000010_C_auris_B8441
B9J08_002210	RPC53	0.99107	5.31e-05	9.98e-06	Up	PEKT02000005_C_auris_B8441
B9J08_001377	RPF1	0.652872	0.0233255	0.00989433	Up	PEKT02000003_C_auris_B8441
B9J08_005015	RPF2	1.31	6.1e-06	9.25e-07	Up	PEKT02000010_C_auris_B8441
B9J08_003944	RPG1A	1.48	8.53e-14	2.65e-15	Up	PEKT02000007_C_auris_B8441
B9J08_002601	RPL10	-0.593542	0.000347404	8.28e-05	Down	PEKT02000007_C_auris_B8441
B9J08_001922	RPL10A	-0.715015	0.000219724	4.97e-05	Down	PEKT02000004_C_auris_B8441
B9J08_000064	RPL11	-0.870738	8.69e-08	9.14e-09	Down	PEKT02000001_C_auris_B8441
B9J08_003249	RPL13	1.22	1.7e-12	6.75e-14	Up	PEKT02000007_C_auris_B8441
B9J08_004146	RPL14	-0.745037	0.000925793	0.00024906	Down	PEKT02000008_C_auris_B8441
B9J08_001851	RPL15A	-0.588528	0.00164703	0.00048323	Down	PEKT02000004_C_auris_B8441
B9J08_000090	RPL18	-0.633181	0.000843918	0.00022562	Down	PEKT02000001_C_auris_B8441
B9J08_001885	RPL22B	-0.780966	0.000103844	2.11e-05	Down	PEKT02000004_C_auris_B8441
B9J08_002718	RPL24A	-0.619586	0.000342093	8.14e-05	Down	PEKT02000007_C_auris_B8441
B9J08_000554	RPL25	-0.641601	0.00084099	0.000224478	Down	PEKT02000002_C_auris_B8441
B9J08_000955	RPL26B	-0.953475	1.12e-09	8.42e-11	Down	PEKT02000002_C_auris_B8441
B9J08_005152	RPL29	-1.5	1.02e-12	3.84e-14	Down	PEKT02000010_C_auris_B8441
B9J08_003023	RPL3	0.691968	5.86e-05	1.11e-05	Up	PEKT02000007_C_auris_B8441
B9J08_002719	RPL30	-0.838825	1.94e-07	2.15e-08	Down	PEKT02000007_C_auris_B8441
B9J08_003634	RPL31B	-1.08	1.57e-08	1.42e-09	Down	PEKT02000007_C_auris_B8441
B9J08_002277	RPL35	-0.973698	8.63e-10	6.31e-11	Down	PEKT02000006_C_auris_B8441
B9J08_005253	RPL37B	-0.995612	5.33e-06	7.96e-07	Down	PEKT02000010_C_auris_B8441
B9J08_000136	RPL38	-1.24	1.58e-08	1.44e-09	Down	PEKT02000001_C_auris_B8441
B9J08_000727	RPL39	-1.06	1.9e-10	1.2e-11	Down	PEKT02000002_C_auris_B8441
B9J08_000823	RPL42	-0.91072	1.34e-08	1.19e-09	Down	PEKT02000002_C_auris_B8441
B9J08_004391	RPL43A	-0.837445	5.84e-07	7.07e-08	Down	PEKT02000008_C_auris_B8441
B9J08_003313	RPL4B	1.16	1.15e-11	5.67e-13	Up	PEKT02000007_C_auris_B8441
B9J08_004434	RPL82	1.14	1.41e-13	4.59e-15	Up	PEKT02000008_C_auris_B8441
B9J08_002430	RPN12	-0.632417	0.00497456	0.0017131	Down	PEKT02000006_C_auris_B8441
B9J08_003357	RPN13	-0.744019	3.81e-05	6.92e-06	Down	PEKT02000007_C_auris_B8441
B9J08_000323	RPN2	0.70433	3.39e-05	6.06e-06	Up	PEKT02000001_C_auris_B8441
B9J08_003372	RPN4	1.11	5.56e-09	4.62e-10	Up	PEKT02000007_C_auris_B8441
B9J08_005246	RPN5	-0.58822	0.000632787	0.0001627	Down	PEKT02000010_C_auris_B8441
B9J08_000331	RPN6	-0.814771	1.26e-07	1.36e-08	Down	PEKT02000001_C_auris_B8441
B9J08_004657	RPN7	-0.970393	3.56e-08	3.45e-09	Down	PEKT02000009_C_auris_B8441
B9J08_004705	RPN8	-0.931259	6.51e-10	4.61e-11	Down	PEKT02000009_C_auris_B8441
B9J08_003849	RPN9	-1.14	8.16e-12	3.87e-13	Down	PEKT02000007_C_auris_B8441
B9J08_003780	RPO31	0.703161	0.00247663	0.000768563	Up	PEKT02000007_C_auris_B8441
B9J08_003242	RPO41	0.692507	0.0037166	0.00121266	Up	PEKT02000007_C_auris_B8441
B9J08_000711	RPP0	1.06	3.76e-10	2.5e-11	Up	PEKT02000002_C_auris_B8441
B9J08_004979	RPP1	0.65862	0.00460121	0.00156398	Up	PEKT02000010_C_auris_B8441
B9J08_003756	RPP2B	-0.749787	6.38e-05	1.23e-05	Down	PEKT02000007_C_auris_B8441
B9J08_004956	RPS1	0.718223	1.15e-05	1.85e-06	Up	PEKT02000010_C_auris_B8441
B9J08_003107	RPS10	-0.839247	1.76e-05	2.92e-06	Down	PEKT02000007_C_auris_B8441
B9J08_002921	RPS11A	-0.841075	1.22e-05	1.96e-06	Down	PEKT02000007_C_auris_B8441
B9J08_001870	RPS13	-0.790954	9.76e-06	1.54e-06	Down	PEKT02000004_C_auris_B8441
B9J08_000605	RPS14B	0.621854	0.000788602	0.00020839	Up	PEKT02000002_C_auris_B8441
B9J08_000254	RPS17B	-0.666002	0.00191245	0.000571777	Down	PEKT02000001_C_auris_B8441
B9J08_000091	RPS19A	-0.664576	0.000840508	0.000224055	Down	PEKT02000001_C_auris_B8441
B9J08_000998	RPS21B	-1.19	6.98e-16	1.4e-17	Down	PEKT02000002_C_auris_B8441
B9J08_004672	RPS22B	-1.51	3.84e-24	2.43e-26	Down	PEKT02000009_C_auris_B8441
B9J08_003089	RPS24	-1.03	2e-10	1.26e-11	Down	PEKT02000007_C_auris_B8441
B9J08_004699	RPS25B	-1.49	4.22e-21	3.53e-23	Down	PEKT02000009_C_auris_B8441
B9J08_003695	RPS27	-0.843497	0.000594975	0.000152092	Down	PEKT02000007_C_auris_B8441
B9J08_003288	RPS28B	-1.13	1.48e-13	4.83e-15	Down	PEKT02000007_C_auris_B8441
B9J08_003582	RPS42	1.32	2.65e-17	4.09e-19	Up	PEKT02000007_C_auris_B8441
B9J08_001686	RPS4A	0.700324	4.1e-05	7.5e-06	Up	PEKT02000004_C_auris_B8441
B9J08_000771	RPS6A	1.04	6.45e-10	4.56e-11	Up	PEKT02000002_C_auris_B8441
B9J08_000185	RPS7A	0.664803	0.000557903	0.00014137	Up	PEKT02000001_C_auris_B8441
B9J08_001338	RPT1	1.19	9.5e-11	5.53e-12	Up	PEKT02000003_C_auris_B8441
B9J08_003778	RPT5	0.800618	9.52e-06	1.5e-06	Up	PEKT02000007_C_auris_B8441
B9J08_005186	RPT6	-0.842802	9.57e-08	1.02e-08	Down	PEKT02000010_C_auris_B8441
B9J08_002505	RRB1	2.01	8.79e-12	4.18e-13	Up	PEKT02000006_C_auris_B8441
B9J08_001837	RRF1	-0.998704	6.03e-10	4.25e-11	Down	PEKT02000004_C_auris_B8441
B9J08_005195	RRG9	-0.781575	0.000113615	2.35e-05	Down	PEKT02000010_C_auris_B8441
B9J08_000714	RRP12	1.06	0.000106758	2.19e-05	Up	PEKT02000002_C_auris_B8441
B9J08_005284	RRP14	1.1	0.000452236	0.000111902	Up	PEKT02000010_C_auris_B8441
B9J08_001609	RRP17	0.709594	0.0413977	0.0191912	Up	PEKT02000004_C_auris_B8441
B9J08_003688	RRP3	1.08	0.0052712	0.00182702	Up	PEKT02000007_C_auris_B8441
B9J08_001769	RRP5	1.43	1.14e-09	8.64e-11	Up	PEKT02000004_C_auris_B8441
B9J08_003876	RRP6	0.710682	0.00554392	0.0019329	Up	PEKT02000007_C_auris_B8441
B9J08_004080	RRP9	1.5	8.78e-06	1.37e-06	Up	PEKT02000007_C_auris_B8441
B9J08_000179	RRT14	0.809557	0.00144539	0.000415735	Up	PEKT02000001_C_auris_B8441
B9J08_002595	RSC2	1.09	6.84e-07	8.41e-08	Up	PEKT02000007_C_auris_B8441
B9J08_003058	RSC8	-0.788932	0.000129585	2.74e-05	Down	PEKT02000007_C_auris_B8441
B9J08_004571	RSC9	0.747183	0.000809448	0.000214598	Up	PEKT02000009_C_auris_B8441
B9J08_002861	RSE1	-0.590226	0.0038334	0.00126235	Down	PEKT02000007_C_auris_B8441
B9J08_003384	RSM18	0.886927	1.63e-05	2.68e-06	Up	PEKT02000007_C_auris_B8441
B9J08_003400	RSM27	-1.43	3.87e-14	1.13e-15	Down	PEKT02000007_C_auris_B8441
B9J08_003975	RSM7	0.817108	1.69e-05	2.8e-06	Up	PEKT02000007_C_auris_B8441
B9J08_000078	RTA2	0.650796	0.00475113	0.0016242	Up	PEKT02000001_C_auris_B8441
B9J08_005554	RTA2	1.42	0.000157812	3.43e-05	Up	PEKT02000012_C_auris_B8441
B9J08_001153	RTC3	-3.07	2.65e-24	1.58e-26	Down	PEKT02000003_C_auris_B8441
B9J08_002915	RTG1	-1.17	9.35e-10	6.91e-11	Down	PEKT02000007_C_auris_B8441
B9J08_000250	RTG3	1.06	0.000577756	0.000147046	Up	PEKT02000001_C_auris_B8441
B9J08_002445	RTK1	0.607663	0.0083447	0.00304601	Up	PEKT02000006_C_auris_B8441
B9J08_002315	RTN1	0.691698	4.51e-05	8.31e-06	Up	PEKT02000006_C_auris_B8441
B9J08_001865	RTR1	-0.835071	1.64e-06	2.17e-07	Down	PEKT02000004_C_auris_B8441
B9J08_001261	RTT103	0.908121	2.93e-05	5.13e-06	Up	PEKT02000003_C_auris_B8441
B9J08_000165	RUB1	-1.49	2.71e-11	1.42e-12	Down	PEKT02000001_C_auris_B8441
B9J08_003774	RVB1	0.952204	4.14e-06	6e-07	Up	PEKT02000007_C_auris_B8441
B9J08_001340	RVS161	-0.757306	9.38e-08	9.95e-09	Down	PEKT02000003_C_auris_B8441
B9J08_005240	RXT2	-0.837059	0.000151814	3.26e-05	Down	PEKT02000010_C_auris_B8441
B9J08_004352	SAH1	1.15	1.57e-12	6.21e-14	Up	PEKT02000008_C_auris_B8441
B9J08_001467	SAM2	1.3	4.34e-13	1.55e-14	Up	PEKT02000003_C_auris_B8441
B9J08_005444	SAM35	-0.702065	0.0044896	0.00151435	Down	PEKT02000010_C_auris_B8441
B9J08_003302	SAN1	0.894377	8.9e-07	1.12e-07	Up	PEKT02000007_C_auris_B8441
B9J08_001518	SAP1	0.936987	0.0312619	0.0139065	Up	PEKT02000003_C_auris_B8441
B9J08_004694	SAP30	-1.02	2.17e-06	2.97e-07	Down	PEKT02000009_C_auris_B8441
B9J08_005421	SAP5	0.816268	0.0476475	0.0226684	Up	PEKT02000010_C_auris_B8441
B9J08_003911	SAP9	-2.12	3.37e-05	6.02e-06	Down	PEKT02000007_C_auris_B8441
B9J08_005335	SAP9	0.656728	0.0021097	0.000641349	Up	PEKT02000010_C_auris_B8441
B9J08_003912	SAP9	0.674019	0.000834049	0.000221896	Up	PEKT02000007_C_auris_B8441
B9J08_002010	SAR1	-1.19	4.48e-10	3.03e-11	Down	PEKT02000005_C_auris_B8441
B9J08_002211	SAS10	1.07	0.00163864	0.000479855	Up	PEKT02000005_C_auris_B8441
B9J08_002496	SAT4	1.08	1.71e-07	1.88e-08	Up	PEKT02000006_C_auris_B8441
B9J08_004237	SBA1	-0.948995	4.44e-09	3.65e-10	Down	PEKT02000008_C_auris_B8441
B9J08_003502	SBH2	-0.935372	7.9e-05	1.54e-05	Down	PEKT02000007_C_auris_B8441
B9J08_000985	SCD5	0.656059	0.0156005	0.00625666	Up	PEKT02000002_C_auris_B8441
B9J08_000729	SCH9	0.912053	2.55e-07	2.9e-08	Up	PEKT02000002_C_auris_B8441
B9J08_001904	SCM3	-0.82636	0.00084099	0.000224525	Down	PEKT02000004_C_auris_B8441
B9J08_000076	SCP1	-0.830414	0.00883888	0.0032481	Down	PEKT02000001_C_auris_B8441
B9J08_001566	SCP160	1.02	3.89e-12	1.68e-13	Up	PEKT02000004_C_auris_B8441
B9J08_001928	SCS2	0.683797	0.000183353	4.02e-05	Up	PEKT02000004_C_auris_B8441
B9J08_002596	SCW4	-0.689939	0.015338	0.00612663	Down	PEKT02000007_C_auris_B8441
B9J08_005120	SDA1	1.33	6.81e-06	1.04e-06	Up	PEKT02000010_C_auris_B8441
B9J08_000531	SDC1	-1.4	5.43e-13	1.98e-14	Down	PEKT02000002_C_auris_B8441
B9J08_004651	SDD3	0.619475	0.00232685	0.000716754	Up	PEKT02000009_C_auris_B8441
B9J08_003977	SDH4	0.706302	0.0133732	0.00521492	Up	PEKT02000007_C_auris_B8441
B9J08_002910	SDH5	-1.53	2.31e-11	1.2e-12	Down	PEKT02000007_C_auris_B8441
B9J08_002733	SDH7	-0.659579	0.00285677	0.00090088	Down	PEKT02000007_C_auris_B8441
B9J08_001384	SDO1	-0.793372	0.000254571	5.85e-05	Down	PEKT02000003_C_auris_B8441
B9J08_003611	SDS24	0.769702	0.000196324	4.38e-05	Up	PEKT02000007_C_auris_B8441
B9J08_004359	SDT1	-0.67646	8.08e-05	1.58e-05	Down	PEKT02000008_C_auris_B8441
B9J08_003490	SEC11	-0.996028	3.86e-07	4.55e-08	Down	PEKT02000007_C_auris_B8441
B9J08_005377	SEC12	0.878738	6.81e-06	1.04e-06	Up	PEKT02000010_C_auris_B8441
B9J08_000444	SEC14	1.39	4.53e-15	1.05e-16	Up	PEKT02000001_C_auris_B8441
B9J08_000773	SEC16	0.663895	0.000119018	2.49e-05	Up	PEKT02000002_C_auris_B8441
B9J08_002470	SEC17	-0.989962	7.51e-08	7.73e-09	Down	PEKT02000006_C_auris_B8441
B9J08_004137	SEC2	0.667339	0.00459085	0.00155704	Up	PEKT02000008_C_auris_B8441
B9J08_001634	SEC20	-0.6744	0.00092254	0.00024767	Down	PEKT02000004_C_auris_B8441
B9J08_004604	SEC28	-0.740213	0.00172946	0.000510632	Down	PEKT02000009_C_auris_B8441
B9J08_001586	SEC34	-1.02	1.29e-08	1.13e-09	Down	PEKT02000004_C_auris_B8441
B9J08_001177	SEC4	-0.877008	4.48e-08	4.41e-09	Down	PEKT02000003_C_auris_B8441
B9J08_003001	SEC5	-1.07	4.75e-08	4.72e-09	Down	PEKT02000007_C_auris_B8441
B9J08_001780	SEC6	-1.12	8.11e-12	3.82e-13	Down	PEKT02000004_C_auris_B8441
B9J08_001857	SEC8	-0.903892	2.63e-07	3e-08	Down	PEKT02000004_C_auris_B8441
B9J08_004691	SEC9	-1.46	4.19e-20	4.13e-22	Down	PEKT02000009_C_auris_B8441
B9J08_001107	SEF1	0.868734	0.000825614	0.000219344	Up	PEKT02000003_C_auris_B8441
B9J08_003779	SEM1	-2.18	5.8e-17	9.5e-19	Down	PEKT02000007_C_auris_B8441
B9J08_001730	SEN1	0.685053	0.000370795	8.94e-05	Up	PEKT02000004_C_auris_B8441
B9J08_003084	SER2	-0.625131	0.00152857	0.000441651	Down	PEKT02000007_C_auris_B8441
B9J08_000320	SER33	1.1	6.8e-11	3.87e-12	Up	PEKT02000001_C_auris_B8441
B9J08_005057	SES1	1.19	6.15e-11	3.45e-12	Up	PEKT02000010_C_auris_B8441
B9J08_003450	SET2	0.599947	0.00374886	0.00122614	Up	PEKT02000007_C_auris_B8441
B9J08_000661	SFL1	1.09	1.42e-05	2.33e-06	Up	PEKT02000002_C_auris_B8441
B9J08_004310	SFL2	0.730448	0.000883178	0.000236281	Up	PEKT02000008_C_auris_B8441
B9J08_004443	SFP1	1.64	0.000712891	0.000186252	Up	PEKT02000008_C_auris_B8441
B9J08_004058	SGF11	-0.885624	0.00402865	0.00134238	Down	PEKT02000007_C_auris_B8441
B9J08_000225	SGF29	-0.929369	2.98e-05	5.23e-06	Down	PEKT02000001_C_auris_B8441
B9J08_004134	SGM1	0.692624	0.0116076	0.00443573	Up	PEKT02000008_C_auris_B8441
B9J08_002393	SGN1	1.06	0.0039155	0.00129667	Up	PEKT02000006_C_auris_B8441
B9J08_005567	SHA3	1.27	7.34e-14	2.21e-15	Up	PEKT02000013_C_auris_B8441
B9J08_001818	SHG1	-1.24	3.37e-12	1.43e-13	Down	PEKT02000004_C_auris_B8441
B9J08_003791	SHM1	1.1	4.31e-11	2.33e-12	Up	PEKT02000007_C_auris_B8441
B9J08_002745	SHY1	0.595967	0.00388486	0.00128435	Up	PEKT02000007_C_auris_B8441
B9J08_005401	SIF2	0.799064	0.000258394	5.94e-05	Up	PEKT02000010_C_auris_B8441
B9J08_002746	SIK1	0.793599	0.000950131	0.000257375	Up	PEKT02000007_C_auris_B8441
B9J08_005000	SIL1	0.694367	0.00191294	0.000572279	Up	PEKT02000010_C_auris_B8441
B9J08_000236	SIS1	0.621399	0.00124957	0.000349182	Up	PEKT02000001_C_auris_B8441
B9J08_001948	SIT1	0.841552	0.0325996	0.0146046	Up	PEKT02000005_C_auris_B8441
B9J08_002465	SIT1	1.17	0.000238046	5.43e-05	Up	PEKT02000006_C_auris_B8441
B9J08_002110	SIT1	1.52	0.000105176	2.14e-05	Up	PEKT02000005_C_auris_B8441
B9J08_001487	SIT1	1.71	0.000142166	3.03e-05	Up	PEKT02000003_C_auris_B8441
B9J08_005263	SKG3	1.48	9.71e-10	7.21e-11	Up	PEKT02000010_C_auris_B8441
B9J08_000700	SKG6	0.945096	4.33e-08	4.26e-09	Up	PEKT02000002_C_auris_B8441
B9J08_001300	SKN7	0.810597	0.000407455	9.96e-05	Up	PEKT02000003_C_auris_B8441
B9J08_003229	SKO1	0.923858	0.000516827	0.00013	Up	PEKT02000007_C_auris_B8441
B9J08_001616	SKP1	-1.44	2.61e-16	4.7e-18	Down	PEKT02000004_C_auris_B8441
B9J08_001427	SLA2	-0.881165	3.31e-08	3.19e-09	Down	PEKT02000003_C_auris_B8441
B9J08_003235	SLI15	0.97203	3.75e-05	6.8e-06	Up	PEKT02000007_C_auris_B8441
B9J08_001082	SLM2	0.906246	3.2e-08	3.07e-09	Up	PEKT02000003_C_auris_B8441
B9J08_003059	SLM3	0.66285	0.0132611	0.00516876	Up	PEKT02000007_C_auris_B8441
B9J08_002113	SLM5	0.588516	0.0239736	0.0102094	Up	PEKT02000005_C_auris_B8441
B9J08_003886	SLP2	-0.896846	2.15e-07	2.42e-08	Down	PEKT02000007_C_auris_B8441
B9J08_000987	SLP3	-0.760766	5.22e-05	9.79e-06	Down	PEKT02000002_C_auris_B8441
B9J08_001083	SLX8	-1.14	9.17e-06	1.43e-06	Down	PEKT02000003_C_auris_B8441
B9J08_002222	SMB1	-0.964586	4.56e-05	8.43e-06	Down	PEKT02000005_C_auris_B8441
B9J08_000133	SMC2	-0.742708	0.000267985	6.2e-05	Down	PEKT02000001_C_auris_B8441
B9J08_001252	SMD1	-1.07	0.00271439	0.000850426	Down	PEKT02000003_C_auris_B8441
B9J08_003101	SMD2	-1.48	6.33e-17	1.07e-18	Down	PEKT02000007_C_auris_B8441
B9J08_002923	SMD3	-1.18	6.22e-07	7.58e-08	Down	PEKT02000007_C_auris_B8441
B9J08_005032	SMP3	-0.76242	5.61e-05	1.06e-05	Down	PEKT02000010_C_auris_B8441
B9J08_005259	SMT3	-1.57	5.26e-19	5.97e-21	Down	PEKT02000010_C_auris_B8441
B9J08_005327	SMX2	-0.896589	9.06e-05	1.8e-05	Down	PEKT02000010_C_auris_B8441
B9J08_004070	SMX3	-1.16	5.95e-07	7.22e-08	Down	PEKT02000007_C_auris_B8441
B9J08_000570	SMX4	-2.23	1.17e-17	1.75e-19	Down	PEKT02000002_C_auris_B8441
B9J08_001806	SMY2	0.648968	0.000778379	0.000205492	Up	PEKT02000004_C_auris_B8441
B9J08_000485	SNC2	-1.97	1.05e-20	9.39e-23	Down	PEKT02000001_C_auris_B8441
B9J08_002797	SNF12	-1.08	5.81e-10	4.07e-11	Down	PEKT02000007_C_auris_B8441
B9J08_003658	SNF4	-0.667665	0.000306057	7.17e-05	Down	PEKT02000007_C_auris_B8441
B9J08_003243	SNF7	0.598493	0.0109445	0.0041477	Up	PEKT02000007_C_auris_B8441
B9J08_000220	SNG1	0.714643	0.00705154	0.00252937	Up	PEKT02000001_C_auris_B8441
B9J08_003557	SNL1	-0.931628	2.84e-06	4e-07	Down	PEKT02000007_C_auris_B8441
B9J08_004327	SNN1	-1.35	1.93e-05	3.24e-06	Down	PEKT02000008_C_auris_B8441
B9J08_005486	SNP3	-1.33	1.8e-13	6.06e-15	Down	PEKT02000010_C_auris_B8441
B9J08_004452	SNQ2	1.02	0.000159969	3.48e-05	Up	PEKT02000008_C_auris_B8441
B9J08_001125	SNQ2	1.36	2.46e-17	3.75e-19	Up	PEKT02000003_C_auris_B8441
B9J08_003936	SNT1	0.881676	0.00028381	6.62e-05	Up	PEKT02000007_C_auris_B8441
B9J08_004875	SNT2	0.825515	0.00187874	0.000560321	Up	PEKT02000009_C_auris_B8441
B9J08_000160	SNU71	-1.09	1.74e-11	8.88e-13	Down	PEKT02000001_C_auris_B8441
B9J08_001640	SOD6	-0.973311	0.00450755	0.00152292	Down	PEKT02000004_C_auris_B8441
B9J08_003821	SOF1	1.49	0.000686247	0.000177977	Up	PEKT02000007_C_auris_B8441
B9J08_005203	SOH1	-0.936331	0.000157357	3.42e-05	Down	PEKT02000010_C_auris_B8441
B9J08_000662	SOK1	0.666355	0.000694087	0.000180527	Up	PEKT02000002_C_auris_B8441
B9J08_001809	SOU1	-0.978383	2.98e-10	1.93e-11	Down	PEKT02000004_C_auris_B8441
B9J08_001430	SPB1	0.734674	0.0070443	0.00252284	Up	PEKT02000003_C_auris_B8441
B9J08_003523	SPC2	-1.04	3.36e-11	1.8e-12	Down	PEKT02000007_C_auris_B8441
B9J08_000155	SPC24	-1.02	1.58e-06	2.07e-07	Down	PEKT02000001_C_auris_B8441
B9J08_004258	SPC25	-0.619922	0.0141394	0.00556107	Down	PEKT02000008_C_auris_B8441
B9J08_002720	SPC34	-0.744055	0.01217	0.00468796	Down	PEKT02000007_C_auris_B8441
B9J08_005130	SPC97	-1.12	4.89e-10	3.35e-11	Down	PEKT02000010_C_auris_B8441
B9J08_001888	SPC98	-0.98323	5.56e-05	1.05e-05	Down	PEKT02000004_C_auris_B8441
B9J08_004949	SPE1	0.67639	7.18e-05	1.39e-05	Up	PEKT02000010_C_auris_B8441
B9J08_000433	SPE2	0.860511	3.9e-06	5.61e-07	Up	PEKT02000001_C_auris_B8441
B9J08_004916	SPE3	0.706242	0.00127668	0.000357946	Up	PEKT02000010_C_auris_B8441
B9J08_003965	SPE4	0.60745	0.0138204	0.00542018	Up	PEKT02000007_C_auris_B8441
B9J08_000499	SPO11	-0.968932	4.42e-06	6.52e-07	Down	PEKT02000001_C_auris_B8441
B9J08_000535	SPP2	-0.789987	0.00620593	0.0021891	Down	PEKT02000002_C_auris_B8441
B9J08_001956	SPS20	-0.639694	0.0185893	0.00763285	Down	PEKT02000005_C_auris_B8441
B9J08_002040	SPS22	-0.900377	0.00270275	0.000846275	Down	PEKT02000005_C_auris_B8441
B9J08_001845	SPT14	-0.789788	0.000754891	0.000198448	Down	PEKT02000004_C_auris_B8441
B9J08_003861	SPT5	0.867126	4.63e-07	5.51e-08	Up	PEKT02000007_C_auris_B8441
B9J08_001473	SQT1	1.74	4.67e-12	2.07e-13	Up	PEKT02000003_C_auris_B8441
B9J08_003878	SRM1	-0.603418	0.00013889	2.95e-05	Down	PEKT02000007_C_auris_B8441
B9J08_002343	SRN2	-0.981331	0.00193965	0.000582436	Down	PEKT02000006_C_auris_B8441
B9J08_004529	SRP1	0.59707	0.00187874	0.000560651	Up	PEKT02000009_C_auris_B8441
B9J08_004294	SRP101	0.859212	0.000944926	0.000255438	Up	PEKT02000008_C_auris_B8441
B9J08_000302	SRP14	-1.27	4.68e-12	2.08e-13	Down	PEKT02000001_C_auris_B8441
B9J08_003039	SRP21	-1.34	7.22e-15	1.83e-16	Down	PEKT02000007_C_auris_B8441
B9J08_003014	SRP40	0.832723	0.0368718	0.0168204	Up	PEKT02000007_C_auris_B8441
B9J08_001442	SRP54	0.764581	2.4e-06	3.32e-07	Up	PEKT02000003_C_auris_B8441
B9J08_003364	SSA2	1.26	4.4e-11	2.41e-12	Up	PEKT02000007_C_auris_B8441
B9J08_000102	SSB1	1.45	1.15e-15	2.43e-17	Up	PEKT02000001_C_auris_B8441
B9J08_004749	SSN6	0.691422	0.000217211	4.9e-05	Up	PEKT02000009_C_auris_B8441
B9J08_002906	SSS1	-1.19	3.29e-12	1.39e-13	Down	PEKT02000007_C_auris_B8441
B9J08_003495	SSU72	-0.7539	0.000153013	3.29e-05	Down	PEKT02000007_C_auris_B8441
B9J08_004217	SSZ1	1	2.4e-06	3.33e-07	Up	PEKT02000008_C_auris_B8441
B9J08_001926	STB1	1.19	0.000157096	3.41e-05	Up	PEKT02000004_C_auris_B8441
B9J08_001101	STB6	-0.891752	3.04e-06	4.3e-07	Down	PEKT02000003_C_auris_B8441
B9J08_005331	STE11	0.763688	0.00227243	0.000698007	Up	PEKT02000010_C_auris_B8441
B9J08_004553	STE24	-2.36	8.08e-16	1.67e-17	Down	PEKT02000009_C_auris_B8441
B9J08_000861	STE4	0.987528	0.00207055	0.000627908	Up	PEKT02000002_C_auris_B8441
B9J08_005334	STE50	1.15	0.00071803	0.000187957	Up	PEKT02000010_C_auris_B8441
B9J08_002869	STF2	-2.17	2.01e-22	1.49e-24	Down	PEKT02000007_C_auris_B8441
B9J08_004821	STI1	0.783768	1.29e-05	2.09e-06	Up	PEKT02000009_C_auris_B8441
B9J08_002422	STM1	0.651543	0.000136443	2.89e-05	Up	PEKT02000006_C_auris_B8441
B9J08_003964	STP2	1.06	6.72e-06	1.03e-06	Up	PEKT02000007_C_auris_B8441
B9J08_002740	STS1	-0.809197	8.46e-05	1.67e-05	Down	PEKT02000007_C_auris_B8441
B9J08_003158	STU1	-0.756335	0.000396793	9.67e-05	Down	PEKT02000007_C_auris_B8441
B9J08_000838	SUA5	0.931017	0.00389456	0.00128828	Up	PEKT02000002_C_auris_B8441
B9J08_002580	SUA71	-0.746204	2.27e-06	3.11e-07	Down	PEKT02000006_C_auris_B8441
B9J08_002837	SUB1	-1.84	2.12e-18	2.72e-20	Down	PEKT02000007_C_auris_B8441
B9J08_003118	SUI1	-0.979947	1.5e-11	7.52e-13	Down	PEKT02000007_C_auris_B8441
B9J08_004921	SUI3	0.672564	0.00105165	0.000288006	Up	PEKT02000010_C_auris_B8441
B9J08_005359	SUN41	0.601171	0.000747151	0.000196275	Up	PEKT02000010_C_auris_B8441
B9J08_002399	SUP35	0.963178	3.42e-09	2.73e-10	Up	PEKT02000006_C_auris_B8441
B9J08_002536	SUR2	0.881953	0.000354025	8.48e-05	Up	PEKT02000006_C_auris_B8441
B9J08_004752	SUS1	-1.84	1.65e-18	2.09e-20	Down	PEKT02000009_C_auris_B8441
B9J08_003727	SUV3	1.18	0.00199488	0.000602607	Up	PEKT02000007_C_auris_B8441
B9J08_000923	SWC4	0.973686	2.72e-05	4.72e-06	Up	PEKT02000002_C_auris_B8441
B9J08_002912	SWI6	-0.623154	0.00238238	0.000735766	Down	PEKT02000007_C_auris_B8441
B9J08_002605	SWS2	-0.636669	0.00386434	0.00127541	Down	PEKT02000007_C_auris_B8441
B9J08_003864	TAD2	-0.893388	0.000516983	0.000130232	Down	PEKT02000007_C_auris_B8441
B9J08_000393	TAE1	1.3	4.91e-06	7.28e-07	Up	PEKT02000001_C_auris_B8441
B9J08_004247	TAF10	-0.733985	0.0039011	0.00129117	Down	PEKT02000008_C_auris_B8441
B9J08_003842	TAF11	-1.07	2.97e-06	4.19e-07	Down	PEKT02000007_C_auris_B8441
B9J08_003412	TAF12L	0.77759	0.000424708	0.0001043	Up	PEKT02000007_C_auris_B8441
B9J08_004845	TAF3	-0.588807	0.0164826	0.00665438	Down	PEKT02000009_C_auris_B8441
B9J08_001140	TAF4	1.19	0.000392624	9.55e-05	Up	PEKT02000003_C_auris_B8441
B9J08_002562	TAF5	0.868888	4.7e-05	8.72e-06	Up	PEKT02000006_C_auris_B8441
B9J08_003329	TAH18	0.640482	0.0122426	0.00471938	Up	PEKT02000007_C_auris_B8441
B9J08_005228	TAL1	-1.13	1.83e-13	6.18e-15	Down	PEKT02000010_C_auris_B8441
B9J08_000181	TAO3	0.6194	0.00461905	0.00157091	Up	PEKT02000001_C_auris_B8441
B9J08_005235	TAP42	-1.21	1.24e-13	4.01e-15	Down	PEKT02000010_C_auris_B8441
B9J08_000862	TBF1	1.42	0.000541585	0.000136933	Up	PEKT02000002_C_auris_B8441
B9J08_003555	TCA17	-0.612451	0.0288753	0.0126622	Down	PEKT02000007_C_auris_B8441
B9J08_000264	TCP1	1.01	3.23e-11	1.72e-12	Up	PEKT02000001_C_auris_B8441
B9J08_002204	TDA11	-0.81612	0.00099935	0.000272195	Down	PEKT02000005_C_auris_B8441
B9J08_003214	TDA6	-0.926141	5.35e-07	6.43e-08	Down	PEKT02000007_C_auris_B8441
B9J08_001227	TDH3	0.614938	0.000225505	5.13e-05	Up	PEKT02000003_C_auris_B8441
B9J08_003950	TEC1	0.626059	0.00988904	0.00370172	Up	PEKT02000007_C_auris_B8441
B9J08_004579	TEF1	0.75832	0.000482936	0.000120353	Up	PEKT02000009_C_auris_B8441
B9J08_001378	TFB1	1.06	0.00164703	0.000483198	Up	PEKT02000003_C_auris_B8441
B9J08_005398	TFB4	0.809026	0.00907192	0.0033469	Up	PEKT02000010_C_auris_B8441
B9J08_002882	TFS1	-1.48	7.86e-15	2.01e-16	Down	PEKT02000007_C_auris_B8441
B9J08_004450	THI13	-2.06	4.03e-07	4.76e-08	Down	PEKT02000008_C_auris_B8441
B9J08_004288	THI20	0.634261	0.002502	0.000777831	Up	PEKT02000008_C_auris_B8441
B9J08_003099	THI4	-2.7	0.000728845	0.000190924	Down	PEKT02000007_C_auris_B8441
B9J08_004054	THP1	-0.941997	2.74e-05	4.76e-06	Down	PEKT02000007_C_auris_B8441
B9J08_000599	THP3	-0.968148	8.04e-05	1.57e-05	Down	PEKT02000002_C_auris_B8441
B9J08_001447	THR1	1.03	2.43e-10	1.56e-11	Up	PEKT02000003_C_auris_B8441
B9J08_004696	THR4	-0.73301	3.31e-06	4.69e-07	Down	PEKT02000009_C_auris_B8441
B9J08_000996	TIF	1.11	5.82e-09	4.86e-10	Up	PEKT02000002_C_auris_B8441
B9J08_001871	TIF11	-0.692648	2.27e-05	3.86e-06	Down	PEKT02000004_C_auris_B8441
B9J08_005385	TIF3	1.64	2.4e-12	9.82e-14	Up	PEKT02000010_C_auris_B8441
B9J08_002327	TIF34	1.3	1.39e-10	8.35e-12	Up	PEKT02000006_C_auris_B8441
B9J08_005188	TIF4631	1.03	4.89e-08	4.89e-09	Up	PEKT02000010_C_auris_B8441
B9J08_000475	TIF6	1.15	3.15e-06	4.47e-07	Up	PEKT02000001_C_auris_B8441
B9J08_001392	TIM10	-0.816224	5.13e-06	7.62e-07	Down	PEKT02000003_C_auris_B8441
B9J08_004266	TIM11	-1.24	1.08e-11	5.27e-13	Down	PEKT02000008_C_auris_B8441
B9J08_001014	TIM23	1.13	5.57e-10	3.88e-11	Up	PEKT02000002_C_auris_B8441
B9J08_005023	TIM44	0.988549	3.06e-07	3.52e-08	Up	PEKT02000010_C_auris_B8441
B9J08_005297	TIM50	0.952536	7.2e-08	7.39e-09	Up	PEKT02000010_C_auris_B8441
B9J08_000739	TIM54	0.955658	4.39e-09	3.6e-10	Up	PEKT02000002_C_auris_B8441
B9J08_002112	TIM9	-1.56	2.45e-25	1.23e-27	Down	PEKT02000005_C_auris_B8441
B9J08_004337	TIP20	0.976967	0.00143969	0.000413826	Up	PEKT02000008_C_auris_B8441
B9J08_003615	TKL1	0.661432	3.6e-05	6.48e-06	Up	PEKT02000007_C_auris_B8441
B9J08_000532	TLG1	-1.42	1.01e-18	1.22e-20	Down	PEKT02000002_C_auris_B8441
B9J08_002179	TLG2	-1.04	5.02e-07	6e-08	Down	PEKT02000005_C_auris_B8441
B9J08_002306	TMA16	2.04	7.25e-05	1.41e-05	Up	PEKT02000006_C_auris_B8441
B9J08_002152	TMA19	-0.950042	5.15e-09	4.25e-10	Down	PEKT02000005_C_auris_B8441
B9J08_001706	TMA64	-0.985463	6.32e-07	7.72e-08	Down	PEKT02000004_C_auris_B8441
B9J08_001425	TOA1	-0.967082	1.05e-09	7.87e-11	Down	PEKT02000003_C_auris_B8441
B9J08_005236	TOA2	-1.49	5.24e-15	1.26e-16	Down	PEKT02000010_C_auris_B8441
B9J08_000053	TOM20	-0.720777	4.95e-05	9.23e-06	Down	PEKT02000001_C_auris_B8441
B9J08_004927	TOM40	0.876561	1.11e-06	1.44e-07	Up	PEKT02000010_C_auris_B8441
B9J08_001875	TPI1	-1.24	2.68e-07	3.07e-08	Down	PEKT02000004_C_auris_B8441
B9J08_004030	TPK1	1.28	1.14e-11	5.61e-13	Up	PEKT02000007_C_auris_B8441
B9J08_004775	TPO3	1.53	5.94e-10	4.17e-11	Up	PEKT02000009_C_auris_B8441
B9J08_005406	TRA1	0.888093	1.42e-08	1.28e-09	Up	PEKT02000010_C_auris_B8441
B9J08_003428	TRI1	-1	1.24e-06	1.61e-07	Down	PEKT02000007_C_auris_B8441
B9J08_003485	TRM1	1.62	6.17e-07	7.51e-08	Up	PEKT02000007_C_auris_B8441
B9J08_003098	TRM11	0.955557	0.000898372	0.00024068	Up	PEKT02000007_C_auris_B8441
B9J08_005364	TRM6	2	2.37e-11	1.23e-12	Up	PEKT02000010_C_auris_B8441
B9J08_004654	TRM61	1.62	3.43e-06	4.89e-07	Up	PEKT02000009_C_auris_B8441
B9J08_001272	TRP1	-1.13	4.19e-12	1.83e-13	Down	PEKT02000003_C_auris_B8441
B9J08_004045	TRP3	0.92587	4.32e-07	5.13e-08	Up	PEKT02000007_C_auris_B8441
B9J08_003783	TRP4	1.14	2.69e-09	2.12e-10	Up	PEKT02000007_C_auris_B8441
B9J08_003349	TRP5	0.741687	2.04e-05	3.44e-06	Up	PEKT02000007_C_auris_B8441
B9J08_004518	TRP99	-1.12	3.48e-10	2.28e-11	Down	PEKT02000009_C_auris_B8441
B9J08_001090	TRR1	0.708301	6.67e-05	1.29e-05	Up	PEKT02000003_C_auris_B8441
B9J08_002014	TRS20	-1.13	4.32e-06	6.33e-07	Down	PEKT02000005_C_auris_B8441
B9J08_000539	TRS31	-1.15	3.53e-08	3.41e-09	Down	PEKT02000002_C_auris_B8441
B9J08_004678	TRS33	-1.3	9.74e-06	1.54e-06	Down	PEKT02000009_C_auris_B8441
B9J08_000543	TRX1	-1.09	5.27e-14	1.55e-15	Down	PEKT02000002_C_auris_B8441
B9J08_002083	TSC11	-0.680736	0.000106758	2.19e-05	Down	PEKT02000005_C_auris_B8441
B9J08_002971	TSC13	-0.934288	3.85e-08	3.77e-09	Down	PEKT02000007_C_auris_B8441
B9J08_000120	TSR1	1.05	0.00727367	0.00261176	Up	PEKT02000001_C_auris_B8441
B9J08_004670	TTI1	-0.623106	0.000392624	9.54e-05	Down	PEKT02000009_C_auris_B8441
B9J08_003245	TUB2	0.586408	0.000123637	2.6e-05	Up	PEKT02000007_C_auris_B8441
B9J08_003825	TUM1	-1.59	4.69e-15	1.09e-16	Down	PEKT02000007_C_auris_B8441
B9J08_001265	TUP1	0.970374	1.61e-06	2.12e-07	Up	PEKT02000003_C_auris_B8441
B9J08_000840	TVP15	-0.842524	3.05e-05	5.38e-06	Down	PEKT02000002_C_auris_B8441
B9J08_004050	TVP18	-1.38	1.77e-16	3.07e-18	Down	PEKT02000007_C_auris_B8441
B9J08_000067	TWF1	-0.678824	0.000606852	0.00015558	Down	PEKT02000001_C_auris_B8441
B9J08_003009	UBC1	-1.14	1.44e-10	8.71e-12	Down	PEKT02000007_C_auris_B8441
B9J08_003811	UBC12	-0.735917	0.00381919	0.00125625	Down	PEKT02000007_C_auris_B8441
B9J08_002749	UBC4	-0.774575	0.000328483	7.75e-05	Down	PEKT02000007_C_auris_B8441
B9J08_004973	UBC6	0.659417	0.00264448	0.000827045	Up	PEKT02000010_C_auris_B8441
B9J08_004658	UBC8	-0.836733	0.00104193	0.00028515	Down	PEKT02000009_C_auris_B8441
B9J08_000113	UBC9	-0.916201	0.000404808	9.88e-05	Down	PEKT02000001_C_auris_B8441
B9J08_000632	UBI3	-0.858701	6.46e-06	9.86e-07	Down	PEKT02000002_C_auris_B8441
B9J08_004769	UBI4	-1.03	8.02e-12	3.76e-13	Down	PEKT02000009_C_auris_B8441
B9J08_000611	UBP12	0.740573	0.000303954	7.11e-05	Up	PEKT02000002_C_auris_B8441
B9J08_003807	UBP8	0.63136	0.0494638	0.0237242	Up	PEKT02000007_C_auris_B8441
B9J08_001414	UBR1	-0.696838	2.02e-05	3.39e-06	Down	PEKT02000003_C_auris_B8441
B9J08_001415	UBR2	-0.64172	0.000197363	4.41e-05	Down	PEKT02000003_C_auris_B8441
B9J08_001800	UBX2	-0.967441	4.64e-06	6.86e-07	Down	PEKT02000004_C_auris_B8441
B9J08_000303	UBX3	-0.800806	5.88e-05	1.12e-05	Down	PEKT02000001_C_auris_B8441
B9J08_004236	UCC1	-1.5	1.3e-10	7.76e-12	Down	PEKT02000008_C_auris_B8441
B9J08_005075	UCF1	-1.69	2.03e-08	1.87e-09	Down	PEKT02000010_C_auris_B8441
B9J08_004649	UFD1	0.698805	0.01909	0.00786686	Up	PEKT02000009_C_auris_B8441
B9J08_004242	UFD4	-0.838215	1.4e-05	2.29e-06	Down	PEKT02000008_C_auris_B8441
B9J08_002702	UFE1	-1.15	2.77e-05	4.84e-06	Down	PEKT02000007_C_auris_B8441
B9J08_002737	UGA2	1.27	2.21e-06	3.02e-07	Up	PEKT02000007_C_auris_B8441
B9J08_000988	UGA32	-0.590976	0.0324112	0.0145117	Down	PEKT02000002_C_auris_B8441
B9J08_004573	UGA4	0.714922	0.016761	0.00678861	Up	PEKT02000009_C_auris_B8441
B9J08_001989	UGP1	0.684091	0.000102134	2.06e-05	Up	PEKT02000005_C_auris_B8441
B9J08_002340	ULA1	-1.07	9.36e-10	6.93e-11	Down	PEKT02000006_C_auris_B8441
B9J08_003535	ULS1	-0.689728	0.000111868	2.31e-05	Down	PEKT02000007_C_auris_B8441
B9J08_001805	UMP1	-1.25	3.05e-10	1.98e-11	Down	PEKT02000004_C_auris_B8441
B9J08_004055	UPF3	-0.591124	0.0202788	0.008436	Down	PEKT02000007_C_auris_B8441
B9J08_002078	URA2	0.645387	0.00342222	0.00110275	Up	PEKT02000005_C_auris_B8441
B9J08_000026	URA6	-0.67781	0.000772457	0.000203785	Down	PEKT02000001_C_auris_B8441
B9J08_004393	URA7	1.66	2.7e-14	7.68e-16	Up	PEKT02000008_C_auris_B8441
B9J08_005434	URB1	0.861696	0.0197674	0.00818646	Up	PEKT02000010_C_auris_B8441
B9J08_005305	URM1	-0.638349	0.0142736	0.00562444	Down	PEKT02000010_C_auris_B8441
B9J08_001078	USE1	-1.59	6.75e-13	2.47e-14	Down	PEKT02000003_C_auris_B8441
B9J08_002135	UTP13	1.26	1.36e-05	2.21e-06	Up	PEKT02000005_C_auris_B8441
B9J08_004502	UTP14	1.24	1.89e-05	3.15e-06	Up	PEKT02000009_C_auris_B8441
B9J08_003021	UTP15	0.679797	0.017452	0.00711066	Up	PEKT02000007_C_auris_B8441
B9J08_005426	UTP18	2.04	2.86e-10	1.85e-11	Up	PEKT02000010_C_auris_B8441
B9J08_003640	UTP21	1.46	7.52e-07	9.34e-08	Up	PEKT02000007_C_auris_B8441
B9J08_005008	UTP22	1.61	4.68e-12	2.09e-13	Up	PEKT02000010_C_auris_B8441
B9J08_004566	UTP25	1.09	0.000645666	0.000166269	Up	PEKT02000009_C_auris_B8441
B9J08_005338	UTP4	1.45	9.44e-09	8.06e-10	Up	PEKT02000010_C_auris_B8441
B9J08_005031	UTP5	1.32	1.38e-07	1.49e-08	Up	PEKT02000010_C_auris_B8441
B9J08_002741	UTP7	0.860132	0.00509043	0.00175774	Up	PEKT02000007_C_auris_B8441
B9J08_004130	UTP9	1.83	2.05e-09	1.59e-10	Up	PEKT02000008_C_auris_B8441
B9J08_004857	UTR4	-0.754257	0.00355433	0.00115127	Down	PEKT02000009_C_auris_B8441
B9J08_003639	VAM6	-0.872733	0.00161054	0.000468929	Down	PEKT02000007_C_auris_B8441
B9J08_002165	VAM7	-1.45	1.8e-12	7.24e-14	Down	PEKT02000005_C_auris_B8441
B9J08_002826	VAS1	1.03	4.4e-11	2.4e-12	Up	PEKT02000007_C_auris_B8441
B9J08_002274	VBA1	0.774788	0.00219366	0.000670955	Up	PEKT02000006_C_auris_B8441
B9J08_000684	VHR1	0.666315	0.0115813	0.00442353	Up	PEKT02000002_C_auris_B8441
B9J08_000706	VID21	0.99985	2.36e-05	4.03e-06	Up	PEKT02000002_C_auris_B8441
B9J08_001150	VMA10	-0.741617	0.000141455	3.02e-05	Down	PEKT02000003_C_auris_B8441
B9J08_004933	VMA11	-1.11	1.25e-06	1.62e-07	Down	PEKT02000010_C_auris_B8441
B9J08_002699	VMA13	-1.28	4.21e-13	1.5e-14	Down	PEKT02000007_C_auris_B8441
B9J08_001784	VMA16	-0.655986	0.000111088	2.29e-05	Down	PEKT02000004_C_auris_B8441
B9J08_003028	VMA21	-1.9	2.44e-16	4.36e-18	Down	PEKT02000007_C_auris_B8441
B9J08_003686	VMA22	-1.38	1.16e-07	1.25e-08	Down	PEKT02000007_C_auris_B8441
B9J08_001005	VMA4	-1.33	1.17e-13	3.72e-15	Down	PEKT02000002_C_auris_B8441
B9J08_003537	VMA6	0.834504	6.34e-05	1.22e-05	Up	PEKT02000007_C_auris_B8441
B9J08_000867	VMA7	-1.59	3.31e-23	2.34e-25	Down	PEKT02000002_C_auris_B8441
B9J08_001360	VMA9	-1.69	5.13e-20	5.25e-22	Down	PEKT02000003_C_auris_B8441
B9J08_003380	VPS16	-1.11	5.07e-10	3.49e-11	Down	PEKT02000007_C_auris_B8441
B9J08_000529	VPS17	-1.1	1.74e-10	1.08e-11	Down	PEKT02000002_C_auris_B8441
B9J08_002996	VPS2	-1.13	2.53e-06	3.52e-07	Down	PEKT02000007_C_auris_B8441
B9J08_004948	VPS27	0.696458	0.00540278	0.00187665	Up	PEKT02000010_C_auris_B8441
B9J08_002431	VPS28	-0.792229	0.00283314	0.000892374	Down	PEKT02000006_C_auris_B8441
B9J08_002589	VPS29	-0.7625	0.000280385	6.53e-05	Down	PEKT02000007_C_auris_B8441
B9J08_001790	VPS30	-0.94686	0.000356423	8.56e-05	Down	PEKT02000004_C_auris_B8441
B9J08_002455	VPS36	1.01	0.0109488	0.00415342	Up	PEKT02000006_C_auris_B8441
B9J08_003140	VPS51	-1.69	2.75e-14	7.88e-16	Down	PEKT02000007_C_auris_B8441
B9J08_002575	VPS70	-0.725972	3.13e-05	5.55e-06	Down	PEKT02000006_C_auris_B8441
B9J08_003588	VPS71	-1.06	5.41e-07	6.52e-08	Down	PEKT02000007_C_auris_B8441
B9J08_001282	VPS75	-0.794806	4.21e-06	6.14e-07	Down	PEKT02000003_C_auris_B8441
B9J08_004190	VRP1	0.698958	0.0137867	0.00540181	Up	PEKT02000008_C_auris_B8441
[truncated: 61 more rows]
